# Supplementary material for: 4D printing of MXene hydrogels for high-efficiency pseudocapacitive energy storage
Source: Nat Commun. 2022 Nov 12;13:6884. doi: 10.1038/s41467-022-34583-0 (PMC9653467; doi:10.1038/s41467-022-34583-0)
Supplement: Supplementary file 11 — Scource data [file 41467_2022_34583_MOESM11_ESM.xlsx]

## Sheet: Figure 2
Figure 2 b						Figure 2 c											Figure 2 d						Figure 2 i								Figure 2j					Figure 2k
	Nb2CTx ink	Ti3C2Tx ink	Mo2Ti2C3Tx ink			Nb2CTx ink			Ti3C2Tx ink			Mo2Ti2C3Tx ink						Nb2CTx ink	Ti3C2Tx ink	Mo2Ti2C3Tx ink			Nb2CTx hydrogel		Ti3C2Tx hydrogel		Mo2Ti2C3Tx hydrogel					Ti3C2Tx hydrogel	PEDOT:PSS				Ti3C2Tx hydrogel	Ti3C2Tx hydrogel	Ti3C2Tx hydrogel	Ti3C2Tx hydrogel	Ti3C2Tx hydrogel	Ti3C2Tx hydrogel	Ti3C2Tx hydrogel	Ti3C2Tx hydrogel	Ti3C2Tx hydrogel	Ti3C2Tx film	Ti3C2Tx film	Ti3C2Tx film	Ti3C2Tx film
Shear Rate (S-1)	Viscosity (Pa S)	Viscosity (Pa S)	Viscosity (Pa S)			Shear Stress (Pa)	G' (Pa)	G'' (Pa)	Shear Stress (Pa)	G' (Pa)	G'' (Pa)	Shear Stress (Pa)	G' (Pa)	G'' (Pa)			Frequency (Hz)	G'/G''	G'/G''	G'/G''			Potential (V)	I (A)	Potential (V)	I (A)	Potential (V)	I (A)			Wavenumber (cm-1)	Intensity	Intensity			Binding energy (eV)	Intensity	Intensity	Intensity	Intensity	Intensity	Intensity	Intensity	Intensity	Intensity	Intensity	Intensity	Intensity	Intensity
0.0998	1361.5	1455.5	1606			2.1596	19429	1823.4	2.1599	13303	1259.8	2.1593	19895	1801.5			0.1	7.04765	6.72018	6.10007			-0.49993	-0.00735	-0.50002	-0.30961	-0.49956	-0.04615			1299.11	117.485	44.7365			466.943	5330.72	5262.41	5262.44	5262.41	5262.84	5262.41	5291.48	5262.41	5421.28	-8388.39	-8388.39	-8388.39	-8388.39
0.119	829.74	1200.7	1045.4			2.5167	19026	2129.3	2.5169	13450	1238.7	2.5163	19903	2237.6			0.119	7.10745	6.88754	6.11789			-0.49973	-0.00735	-0.49982	-0.30949	-0.49842	-0.04606			1300.05	117.198	43.8264			466.843	5358.46	5261.64	5261.69	5261.64	5262.23	5261.64	5296.31	5261.64	5439.37	-8441.13	-8441.13	-8441.13	-8441.13
0.141	642.16	792.85	769.34			2.9325	18776	2669.6	2.9328	13567	1192.2	2.9323	19054	2734.3			0.141	7.19364	6.97856	6.14592			-0.49864	-0.00733	-0.49873	-0.30877	-0.49644	-0.04588			1300.99	116.99	42.8202			466.743	5337.26	5261.03	5261.1	5261.03	5261.84	5261.03	5302.22	5261.03	5459.06	-8452.73	-8452.73	-8452.72	-8452.73
0.168	516.29	609.16	615.04			3.4173	19370	1738.5	3.4176	13498	1214	3.4169	19914	2226.6			0.168	7.26435	7.07478	6.19377			-0.49665	-0.0073	-0.49673	-0.30748	-0.49442	-0.0457			1301.93	116.579	41.8254			466.643	5386.75	5260.02	5260.12	5260.02	5261.12	5260.02	5308.87	5260.02	5479.54	-8501.1	-8501.1	-8501.09	-8501.1
0.199	420.58	490.95	502.66			3.9832	19231	2022.7	3.9834	13498	1211.2	3.9824	19870	1638.6			0.199	7.35276	7.15987	6.24161			-0.49464	-0.00727	-0.49472	-0.30621	-0.49243	-0.04552			1302.86	115.853	40.9218			466.543	5376.7	5259.08	5259.22	5259.08	5260.57	5259.08	5316.72	5259.08	5501.22	-8416.96	-8416.96	-8416.96	-8416.96
0.237	344.79	406.54	411.16			4.6425	19426	1848.2	4.6426	13551	1228.7	4.6429	19940	1768.1			0.237	7.42146	7.23255	6.26563			-0.49264	-0.00724	-0.49276	-0.30493	-0.49045	-0.04534			1303.8	114.851	40.1624			466.443	5370.13	5258.19	5258.39	5258.19	5260.19	5258.19	5325.86	5258.19	5524.06	-8380.19	-8380.19	-8380.18	-8380.19
0.282	283.1	343.16	348.04			5.4135	19323	1974.7	5.4122	13448	1307	5.4138	19931	1937.4			0.282	7.5029	7.29667	6.28294			-0.49062	-0.00721	-0.49077	-0.30368	-0.48845	-0.04516			1304.74	113.665	39.5311			466.343	5372.4	5257.28	5257.54	5257.28	5259.94	5257.28	5336.54	5257.28	5547.72	-8390.16	-8390.16	-8390.14	-8390.16
0.335	232.5	293.15	298.34			6.3128	19291	1974.7	6.3117	13482	1301.9	6.3135	19725	2067.4			0.335	7.58151	7.34239	6.30021			-0.48865	-0.00718	-0.48877	-0.3024	-0.48645	-0.04498			1305.68	112.34	38.8945			466.243	5444.18	5255.78	5256.14	5255.78	5259.32	5255.78	5348.26	5255.78	5571.4	-8471.72	-8471.72	-8471.68	-8471.72
0.398	190.5	252.42	257.58			7.3633	19353	1967	7.3623	13492	1263.7	7.3645	19050	2394.6			0.398	7.65859	7.37782	6.3006			-0.48665	-0.00716	-0.48675	-0.30113	-0.48444	-0.0448			1306.62	110.829	38.0287			466.143	5523.37	5253.63	5254.12	5253.63	5258.3	5253.63	5361.02	5253.63	5594.82	-8412.36	-8412.36	-8412.32	-8412.36
0.473	156.12	218.41	223.8			8.5895	19165	2064	8.5859	13469	1271.9	8.5916	19830	2208.5			0.473	7.73303	7.40627	6.28879			-0.48465	-0.00713	-0.4847	-0.29986	-0.48245	-0.04462			1307.56	109.031	36.7533			466.043	5514.22	5251.54	5252.2	5251.54	5257.67	5251.54	5375.68	5251.54	5618.4	-8399.32	-8399.32	-8399.25	-8399.32
0.562	128.57	189.49	195.36			10.021	19393	2176.4	10.016	13401	1187.3	10.022	19588	2326.7			0.562	7.81096	7.42374	6.27337			-0.48266	-0.0071	-0.48274	-0.29859	-0.48044	-0.04443			1308.49	106.875	35.0946			465.943	5577.89	5248.92	5249.81	5248.92	5256.94	5248.92	5392.1	5248.92	5641.2	-8448.99	-8448.99	-8448.89	-8448.99
0.668	106.6	165	171.06			11.689	19432	2109.8	11.684	13424	1284.5	11.691	19458	2162.4			0.668	7.89011	7.42927	6.24537			-0.48066	-0.00707	-0.48073	-0.29733	-0.47846	-0.04425			1309.43	104.401	33.3401			465.843	5627.74	5245.88	5247.07	5245.88	5256.28	5245.88	5410.21	5245.88	5663.03	-8506.32	-8506.32	-8506.18	-8506.32
0.794	89.51	144.07	149.98			13.632	19293	2085.4	13.628	13323	1275.4	13.633	19342	2252.6			0.794	7.97537	7.42872	6.21234			-0.47868	-0.00704	-0.47873	-0.29607	-0.47644	-0.04407			1310.37	101.785	31.9188			465.743	5698.88	5242.24	5243.83	5242.24	5255.72	5242.24	5429.94	5242.24	5683.21	-8531.79	-8531.79	-8531.57	-8531.79
0.944	75.825	126.15	131.57			15.898	19356	2054.5	15.894	13299	1289.4	15.898	19362	2217.1			0.943	8.0575	7.41553	6.17083			-0.47667	-0.00701	-0.47674	-0.29481	-0.47445	-0.04389			1311.31	99.2863	31.1896			465.643	5751.48	5238.16	5240.25	5238.16	5255.43	5238.16	5451.78	5238.16	5701.56	-8431.01	-8431.01	-8430.7	-8431.01
1.12	65.381	110.47	115.44			18.533	19252	2037.1	18.531	13209	1297.7	18.531	19296	2235.2			1.12	8.14448	7.39223	6.12063			-0.47464	-0.00698	-0.47473	-0.29356	-0.47245	-0.04371			1312.25	97.1551	31.2958			465.543	5773.86	5233.86	5236.61	5233.86	5255.98	5233.86	5476.02	5233.86	5718.01	-8562.57	-8562.57	-8562.12	-8562.57
1.33	57.298	97.055	101.11			21.599	19222	1951.2	21.603	13102	1299.2	21.594	19196	2226.8			1.33	8.23	7.35808	6.06483			-0.47266	-0.00695	-0.47276	-0.29229	-0.47044	-0.04353			1313.19	95.5346	32.1668			465.443	5832.43	5229.05	5232.66	5229.05	5257.15	5229.05	5502.22	5229.05	5731.87	-8505.36	-8511.18	-8510.56	-8511.18
1.58	50.73	85.15	88.302			25.172	19251	2034.3	25.177	12969	1306.2	25.164	19080	2247.6			1.58	8.32262	7.31639	6.00059			-0.47065	-0.00692	-0.47073	-0.29104	-0.46844	-0.04335			1314.12	94.4244	33.607			465.343	5844.59	5224.11	5228.81	5224.11	5259.63	5224.11	5530.79	5224.11	5742.84	-8465.48	-8511.53	-8510.64	-8511.53
1.88	45.647	74.533	77.029			29.331	19156	2079.5	29.34	12844	1312.4	29.321	18921	2311			1.88	8.41398	7.26444	5.93161			-0.46865	-0.00689	-0.46874	-0.28978	-0.46645	-0.04317			1315.06	93.7084	35.3598			465.243	5920.05	5218.53	5224.62	5218.53	5263.19	5218.53	5561.61	5218.53	5750.44	-8450.52	-8511.99	-8510.74	-8511.99
2.24	41.492	65.005	67.067			34.176	19220	2153.8	34.189	12675	1327.5	34.168	18726	2276.9			2.24	8.50448	7.20088	5.85981			-0.4667	-0.00686	-0.46675	-0.28853	-0.46445	-0.04299			1316	93.2249	37.1196			465.143	5954.27	5212.62	5220.46	5212.62	5268.38	5212.62	5594.51	5212.62	5754.78	-8470.71	-8512.3	-8510.56	-8512.3
2.66	37.997	57.054	58.238			39.831	19159	2080.4	39.836	12475	1331.2	39.83	18542	2272.7			2.66	8.59736	7.12879	5.77981			-0.46467	-0.00683	-0.46473	-0.28729	-0.46246	-0.0428			1316.94	92.8326	38.5601			465.043	6010.02	5206.22	5216.29	5206.22	5275.62	5206.22	5629.19	5206.22	5755.11	-8395.19	-8513.19	-8510.78	-8513.19
3.16	35.943	49.883	50.484			46.431	19071	2103.7	46.435	12240	1338.5	46.427	18293	2280.9			3.16	8.69292	7.04985	5.69938			-0.46267	-0.00681	-0.46274	-0.28604	-0.46045	-0.04262			1317.88	92.4445	39.4339			464.943	6024.17	5199.66	5212.49	5199.66	5285.27	5199.66	5665.96	5199.66	5751.73	-8428.8	-8513.82	-8510.51	-8513.82
3.76	33.873	44.221	43.702			54.131	19024	2055.8	54.116	11989	1342.4	54.135	18001	2289			3.75	8.78893	6.96238	5.61548			-0.46069	-0.00678	-0.46076	-0.28479	-0.45845	-0.04244			1318.81	92.025	39.6967			464.843	6123.05	5192.25	5208.56	5192.25	5297.65	5192.25	5703.87	5192.25	5744.12	-8333.93	-8515.19	-8510.66	-8515.19
4.47	30.401	38.877	37.771			63.132	18934	2064	63.1	11702	1347.2	63.146	17643	2294.3			4.46	8.88327	6.86815	5.52915			-0.45868	-0.00675	-0.45872	-0.28353	-0.45645	-0.04226			1319.75	91.5716	39.5508			464.743	6138.95	5184.65	5205.23	5184.65	5313.34	5184.65	5743.07	5184.65	5732.93	-8359.29	-8516.37	-8510.21	-8516.37
5.31	28.855	33.34	32.651			73.619	18803	2077.6	73.587	11389	1347.4	73.64	17250	2301.2			5.3	8.97594	6.7673	5.443			-0.45668	-0.00672	-0.45673	-0.28228	-0.45445	-0.04208			1320.69	91.1031	39.3576			464.643	6188.21	5176.6	5202.49	5176.6	5333.03	5176.6	5782.94	5176.6	5717.42	-8327.26	-8517.8	-8509.5	-8517.8
6.31	27.483	29.052	28.25			85.887	18658	2065.6	85.822	11055	1341.7	85.908	16801	2295.2			6.3	9.06972	6.6603	5.35602			-0.45469	-0.00669	-0.45472	-0.28103	-0.45243	-0.0419			1321.63	90.6577	39.4784			464.543	6237.6	5168.09	5200.42	5168.09	5357.04	5168.09	5823.06	5168.09	5698.32	-8341.84	-8519.13	-8508.03	-8519.13
7.5	23.506	25.21	24.59			100.19	18500	2075.2	100.12	10705	1338.4	100.22	16301	2280			7.49	9.15545	6.54634	5.26839			-0.45269	-0.00666	-0.45275	-0.27979	-0.45045	-0.04172			1322.57	90.2909	40.1454			464.443	6358.64	5158.53	5198.82	5158.53	5385.35	5158.53	5862.19	5158.53	5675.25	-8220.69	-8521.4	-8506.59	-8521.4
8.91	20.125	21.522	21.548			116.87	18292	2078.6	116.8	10329	1332.7	116.9	15755	2255.1			8.9	9.25938	6.43296	5.18339			-0.45067	-0.00663	-0.45073	-0.27854	-0.44846	-0.04153			1323.51	90.0626	41.4231			464.343	6475.9	5147.96	5197.77	5147.96	5418.87	5147.96	5899.78	5147.96	5648.25	-8204.25	-8523.8	-8504.25	-8523.8
10.6	17.657	18.255	18.58			136.32	18067	2072.1	136.23	9926	1326.9	136.33	15174	2234.3			10.6	9.33359	6.31458	5.09978			-0.4487	-0.0066	-0.44872	-0.2773	-0.44643	-0.04135			1324.44	90.0097	43.241			464.243	6461.11	5137.42	5198.83	5137.42	5458.54	5137.42	5936.16	5137.42	5618.74	-8201.85	-8526.23	-8500.62	-8526.23
12.6	15.106	15.554	14.515			158.97	17821	2078.2	158.89	9468.2	1320.9	158.95	14548	2203.2			12.6	9.41833	6.19169	5.01877			-0.44671	-0.00657	-0.44672	-0.27605	-0.4444	-0.04116			1325.38	90.1219	45.4428			464.143	6588.88	5125.77	5200.94	5125.77	5504.82	5125.77	5969.33	5125.77	5586.14	-7969.47	-8530.44	-8497.05	-8530.44
15	12.843	13.225	12.84			185.33	17536	2086.2	185.27	8959.1	1315.6	185.29	13888	2172.6			14.9	9.49174	6.06766	4.94025			-0.44469	-0.00654	-0.44472	-0.27481	-0.44245	-0.04098			1326.32	90.3332	47.8182			464.043	6669.69	5113.38	5205.09	5113.38	5557.31	5113.38	5999.16	5113.38	5551.14	-8004.23	-8534.43	-8491.16	-8534.43
17.8	11.249	11.268	11.435			216.02	17207	2091.1	216	8369.7	1304.4	215.92	13171	2143.9			17.7	9.56311	5.93897	4.86449			-0.44269	-0.00651	-0.44273	-0.27356	-0.44045	-0.0408			1327.26	90.5378	50.1296			463.943	6763.63	5100.14	5211.25	5100.14	5617.31	5100.14	6024.87	5100.14	5513.82	-7818.21	-8539.85	-8484.26	-8539.85
21.1	9.7445	9.5556	9.9621			251.73	16789	2095.3	251.76	7695.1	1278.6	251.64	12388	2116.7			21.1	9.62958	5.81419	4.79182			-0.44068	-0.00648	-0.44075	-0.27232	-0.43844	-0.04062			1328.2	90.6206	52.1593			463.843	6859.39	5086.02	5220.14	5086.02	5684.25	5086.02	6045.13	5086.02	5474.76	-7648.3	-8546.61	-8475.72	-8546.61
25.1	8.5842	8.0298	8.3253			293.34	16258	2103.8	293.33	6965.1	1237.4	293.18	11478	2082.6			25.1	9.65324	5.68605	4.71969			-0.43872	-0.00645	-0.43874	-0.27108	-0.43643	-0.04044			1329.14	90.4881	53.7746			463.743	7048.57	5070.27	5231.07	5070.27	5757.74	5070.27	6058.95	5070.27	5433.54	-7644.62	-8553.44	-8463.5	-8553.44
29.9	7.1108	6.7729	7.2926			341.79	15588	2114.5	341.79	6196.7	1176.2	341.64	10373	2012.2			29.8	9.72177	5.57302	4.64827			-0.43666	-0.00642	-0.43673	-0.26986	-0.43443	-0.04025			1330.07	90.0917	54.9644			463.643	7118.03	5053.84	5245.85	5053.84	5838.62	5053.84	6066.89	5053.84	5391.43	-7540.86	-8561.09	-8447.81	-8561.09
35.5	5.7094	5.7104	6.1833			398.31	14671	2112.5	398.26	5402.5	1104.2	398.08	9162.1	1908.9			35.4	9.76018	5.45596	4.58757			-0.43468	-0.00639	-0.43472	-0.2686	-0.43245	-0.04007			1331.01	89.4439	55.8114			463.543	7205.11	5036.58	5264.35	5036.58	5925.83	5036.58	6068.04	5036.58	5348.64	-7474.56	-8569.32	-8427.78	-8569.32
42.1	4.7874	4.8292	5.2582			464.18	13434	2079.2	463.8	4563	1017.7	463.94	7868.1	1774.3			42.1	9.78774	5.3508	4.52983			-0.43266	-0.00636	-0.43273	-0.26736	-0.43044	-0.03989			1331.95	88.629	56.4187			463.443	7302.54	5018.39	5287.38	5018.39	6019.33	5018.39	6061.42	5018.39	5305.33	-7336.82	-8578.65	-8403.21	-8578.65
50.1	3.9269	4.0992	4.283			541.1	11848	2008.1	540.24	3608.9	928.46	540.73	6499.8	1607.2			50	9.79959	5.23394	4.4731			-0.43065	-0.00633	-0.43075	-0.26613	-0.42846	-0.0397			1332.89	87.8062	56.8624			463.343	7414.31	4999.16	5314.77	4999.16	6117.03	4999.16	6047.44	4999.16	5261.61	-7208.52	-8589.03	-8372.62	-8589.03
59.6	3.3699	3.4856	3.7628			630.75	9757.6	1889	625.63	1854.3	904.01	630.47	5018.7	1406.1									-0.42866	-0.00631	-0.42872	-0.2649	-0.42645	-0.03952			1333.83	87.193	57.2147			463.243	7560.91	4978.61	5347.11	4978.61	6217.99	4978.61	6025.72	4978.61	5217.53	-7163.18	-8599.82	-8335.05	-8599.82
70.8	2.6604	2.9687	3.2267			734.95	6644.7	1708	702.86	2.4249	4.8044	733.96	3204.2	1163.7									-0.42669	-0.00628	-0.42673	-0.26367	-0.42442	-0.03934			1334.77	87.025	57.6			463.143	7692.27	4956.83	5384.31	4956.83	6319.99	4956.83	5995.55	4956.83	5173.27	-6968.81	-8612.16	-8290.83	-8612.16
84.1	2.1702	2.5296	2.5139			850.2	2.5878	6.1223				815.45	2.561	5.7972									-0.42472	-0.00625	-0.42474	-0.26244	-0.42244	-0.03916			1335.7	87.4959	58.2061			463.043	7810.3	4933.93	5427.21	4933.93	6421.28	4933.93	5957.75	4933.93	5129.01	-6790.61	-8625.95	-8239.04	-8625.95
100	1.7679	2.1555	1.8164																				-0.42269	-0.00622	-0.4227	-0.26122	-0.42044	-0.03897			1336.64	88.7	59.2207			462.943	8032.66	4909.06	5474.57	4909.06	6518.46	4909.06	5912.08	4909.06	5084.06	-6681.3	-8640.68	-8177.7	-8640.68
																							-0.42071	-0.00619	-0.42071	-0.25998	-0.41843	-0.03879			1337.58	90.6005	60.7509			462.843	8078.51	4883.63	5528.23	4883.63	6610.56	4883.63	5860.14	4883.63	5039.98	-6564.28	-8656.4	-8107.1	-8656.4
																							-0.4187	-0.00616	-0.41872	-0.25876	-0.41646	-0.03861			1338.52	93.0397	62.7967			462.743	8242.83	4856.67	5586.57	4856.67	6693.16	4856.67	5801.01	4856.67	4995.69	-6389.96	-8673.56	-8027.32	-8673.56
																							-0.41669	-0.00613	-0.4167	-0.25753	-0.41445	-0.03842			1339.46	95.7875	65.2815			462.643	8285.88	4829.15	5650.53	4829.15	6765.68	4829.15	5736.98	4829.15	4952.15	-6171.05	-8692.5	-7938.46	-8692.5
																							-0.41471	-0.0061	-0.41471	-0.25631	-0.41244	-0.03824			1340.39	98.6109	68.0817			462.543	8450.61	4800.09	5718.12	4800.09	6822.26	4800.09	5667.71	4800.1	4908.54	-6194.02	-8711.42	-7838.48	-8711.42
																							-0.41268	-0.00607	-0.41273	-0.25508	-0.41044	-0.03805			1341.33	101.341	71.0226			462.443	8625.22	4769.39	5788.62	4769.39	6862.61	4769.39	5593.46	4769.41	4864.6	-6048.17	-8731.58	-7730.12	-8731.58
																							-0.41066	-0.00604	-0.41074	-0.25387	-0.40843	-0.03787			1342.27	103.914	73.8754			462.343	8630.21	4738.41	5862.02	4738.41	6884.11	4738.41	5516.53	4738.44	4821.59	-5936.99	-8752.73	-7614.29	-8752.73
																							-0.40869	-0.00601	-0.40868	-0.25262	-0.40646	-0.03769			1343.21	106.373	76.4088			462.243	8759.88	4706.14	5935.97	4706.14	6885.17	4706.14	5436.76	4706.2	4778.5	-5795.61	-8775.12	-7492.77	-8775.12
																							-0.40669	-0.00598	-0.40668	-0.25139	-0.40443	-0.03751			1344.15	108.825	78.4905			462.143	8855.05	4672.84	6009.05	4672.84	6864.84	4672.84	5355.02	4672.95	4735.61	-5759.37	-8797.95	-7367.15	-8797.95
																							-0.40467	-0.00595	-0.40471	-0.25015	-0.40241	-0.03732			1345.09	111.378	80.1659			462.043	8879.74	4639.08	6079.8	4639.08	6822.37	4639.08	5272.53	4639.29	4693.28	-5527.61	-8822.72	-7242.14	-8822.72
																							-0.40267	-0.00592	-0.40268	-0.24893	-0.40042	-0.03714			1346.02	114.072	81.6464			461.943	8920.83	4604.72	6146.22	4604.72	6759.85	4604.72	5189.78	4605.1	4651.28	-5423.63	-8848.44	-7120.02	-8848.44
																							-0.4007	-0.00589	-0.40069	-0.2477	-0.39843	-0.03695			1346.96	116.857	83.2094			461.843	8901.24	4570.24	6206.26	4570.24	6675.73	4570.25	5107.74	4570.9	4610.14	-5280.42	-8875.46	-7005.12	-8875.46
																							-0.39866	-0.00586	-0.39871	-0.24648	-0.39644	-0.03677			1347.9	119.63	85.0799			461.743	8814.58	4536.18	6258.65	4536.18	6575.23	4536.2	5027.52	4537.33	4570.24	-5190.77	-8903.36	-6901.61	-8903.36
																							-0.39665	-0.00583	-0.39669	-0.24524	-0.39445	-0.03658			1348.84	122.301	87.3721			461.643	8792.95	4502.02	6300.19	4502.02	6457.44	4502.05	4948.98	4503.97	4530.96	-5062.43	-8932.43	-6813.45	-8932.43
																							-0.39466	-0.0058	-0.39469	-0.24401	-0.39245	-0.0364			1349.78	124.875	90.1181			461.543	8642.27	4468.79	6330.46	4468.79	6327.49	4468.84	4873.32	4472.06	4493.26	-4941.18	-8962.65	-6744.39	-8962.65
																							-0.39267	-0.00578	-0.3927	-0.24278	-0.39043	-0.03622			1350.72	127.48	93.3476			461.443	8518.27	4436.3	6346.88	4436.3	6187.12	4436.38	4800.56	4441.68	4456.96	-4807.47	-8994.1	-6699.12	-8994.1
																							-0.39065	-0.00575	-0.39069	-0.24156	-0.38846	-0.03603			1351.65	130.337	97.1454			461.343	8287.52	4405.39	6349.53	4405.39	6040.15	4405.53	4732.13	4414.08	4422.76	-4763.22	-9026.13	-6679.95	-9026.13
																							-0.38869	-0.00572	-0.38867	-0.24033	-0.38643	-0.03585			1352.59	133.67	101.63			461.243	8027.63	4376.32	6337.05	4376.32	5889.86	4376.55	4667.98	4390.1	4390.84	-4765.04	-9058.38	-6687.53	-9058.38
																							-0.38666	-0.00569	-0.38668	-0.23911	-0.38442	-0.03566			1353.53	137.618	106.861			461.143	7894.8	4348.08	6308.54	4348.08	5737.63	4348.45	4607.15	4369.6	4360.2	-5015.3	-9089	-6720.92	-9089
																							-0.38466	-0.00566	-0.38471	-0.23788	-0.38243	-0.03548			1354.47	142.169	112.726			461.043	7658.89	4321.52	6264.28	4321.52	5586.92	4322.1	4550.67	4354.56	4331.59	-5066.21	-9119.45	-6783.09	-9119.45
																							-0.38265	-0.00563	-0.38272	-0.23665	-0.38041	-0.0353			1355.41	147.157	118.916			460.943	7470.18	4296.25	6204.93	4296.25	5439.69	4297.16	4498.19	4346.05	4304.58	-5078.39	-9150.04	-6872.19	-9150.04
																							-0.38067	-0.0056	-0.38068	-0.23542	-0.37843	-0.03511			1356.35	152.325	125.001			460.843	7174.3	4273.15	6131.95	4273.15	5298.37	4274.57	4450.25	4346.85	4280.01	-5190.34	-9180.02	-6984.48	-9180.02
																							-0.37867	-0.00557	-0.37867	-0.2342	-0.37643	-0.03493			1357.28	157.417	130.598			460.743	7005.63	4251.22	6046.09	4251.22	5163.73	4253.42	4405.78	4358.28	4256.87	-5378.9	-9208.8	-7116.5	-9208.79
																							-0.37667	-0.00554	-0.37668	-0.23297	-0.37445	-0.03475			1358.22	162.28	135.537			460.643	6834.65	4230.49	5948.92	4230.49	5036.83	4233.83	4365.03	4383.58	4235.11	-5511.6	-9236.79	-7266.04	-9236.79
																							-0.37467	-0.00551	-0.37467	-0.23175	-0.37246	-0.03456			1359.16	166.904	139.913			460.543	6763.59	4210.16	5841.84	4210.17	4917.49	4215.19	4326.75	4424.98	4213.93	-5824.67	-9262.62	-7426.55	-9262.61
																							-0.37264	-0.00548	-0.3727	-0.23053	-0.37039	-0.03438			1360.1	171.408	144.019			460.443	6691.09	4190.25	5726.95	4190.27	4806.83	4197.73	4290.79	4485.93	4193.31	-6113.76	-9286.46	-7593.95	-9286.44
																							-0.37068	-0.00545	-0.37067	-0.2293	-0.36844	-0.03419			1361.04	175.972	148.173			460.343	6670.06	4170.35	5606.12	4170.38	4703.67	4181.39	4256.72	4569.45	4172.83	-6307.83	-9309	-7765.08	-9308.97
																							-0.36866	-0.00542	-0.36865	-0.22808	-0.36641	-0.03401			1361.98	180.743	152.57			460.243	6594	4150.9	5481.98	4150.94	4609.89	4167	4224.9	4679.19	4152.9	-6558.14	-9329.84	-7935.71	-9329.78
																							-0.36668	-0.00539	-0.36668	-0.22686	-0.36443	-0.03382			1362.91	185.768	157.227			460.143	6649.71	4130.85	5355.52	4130.92	4522.85	4154.02	4193.94	4816.49	4132.45	-6822.21	-9348.82	-8102.15	-9348.71
																							-0.36469	-0.00536	-0.36468	-0.22565	-0.36241	-0.03364			1363.85	190.961	162.04			460.043	6715.33	4110.11	5228.63	4110.24	4443.09	4143.07	4163.64	4980.91	4111.4	-7140.64	-9365.54	-8261.38	-9365.36
																							-0.36269	-0.00533	-0.36271	-0.22443	-0.36041	-0.03345			1364.79	196.112	166.882			459.943	6857.84	4088.06	5102.29	4088.28	4369.04	4134.55	4133.39	5169.46	4089.09	-7297.79	-9381.18	-8412.45	-9380.88
																							-0.36068	-0.0053	-0.36071	-0.22321	-0.35843	-0.03327			1365.73	200.928	171.658			459.843	6848.53	4065.91	4979.19	4066.27	4301.53	4130.75	4104.14	5377.87	4066.72	-7467.56	-9395.68	-8552.82	-9395.18
																							-0.35867	-0.00527	-0.35869	-0.22199	-0.35644	-0.03308			1366.67	205.088	176.283			459.743	6986.89	4042.46	4859.26	4043.08	4239.03	4131.79	4074.55	5595.76	4043.11	-7739.97	-9408.21	-8681.32	-9407.38
																							-0.35663	-0.00524	-0.35668	-0.22077	-0.35441	-0.0329			1367.61	208.321	180.623			459.643	7097.14	4017.95	4743.63	4018.96	4180.69	4139.53	4044.77	5809.86	4018.46	-7862.22	-9419.91	-8798.49	-9418.56
																							-0.35466	-0.00521	-0.35468	-0.21954	-0.35242	-0.03272			1368.54	210.469	184.49			459.543	7138.54	3992.91	4633.5	3994.56	4127.19	4156.58	4015.29	6004.76	3993.31	-7931.4	-9431.18	-8904.41	-9429.03
																							-0.35266	-0.00518	-0.35269	-0.21832	-0.35042	-0.03253			1369.48	211.534	187.673			459.443	7195.99	3967.2	4529.12	3969.85	4077.1	4185.34	3985.79	6163.27	3967.52	-7949.48	-9442.4	-8998.95	-9438.99
																							-0.35067	-0.00516	-0.35066	-0.2171	-0.34842	-0.03235			1370.42	211.696	189.992			459.343	7194.62	3941.31	4431.21	3945.51	4030.93	4228.41	3956.65	6269.77	3941.55	-8025.65	-9453.11	-9082.89	-9447.81
																							-0.34866	-0.00513	-0.34869	-0.21588	-0.34643	-0.03216			1371.36	211.276	191.323			459.243	7228.22	3914.93	4339.46	3921.5	3987.49	4288.13	3927.59	6309.47	3915.12	-8041.58	-9463.78	-9157.24	-9455.58
																							-0.34668	-0.0051	-0.34672	-0.21466	-0.34442	-0.03198			1372.3	210.676	191.584			459.143	7192.75	3888.63	4254.39	3898.81	3947.08	4367.75	3899.03	6277.66	3888.77	-8096.13	-9474.12	-9222.23	-9461.66
																							-0.34468	-0.00507	-0.34468	-0.21342	-0.34244	-0.03179			1373.23	210.292	190.725			459.043	7140.58	3862.54	4175.79	3878.08	3909.37	4471	3871.03	6175.27	3862.64	-7996.22	-9485.27	-9279.57	-9466.55
																							-0.34266	-0.00504	-0.34266	-0.2122	-0.34041	-0.03161			1374.17	210.427	188.759			458.943	7134.49	3836.3	4103.11	3859.7	3873.53	4599.04	3843.19	6009.45	3836.35	-8103.47	-9495.66	-9329.07	-9467.9
																							-0.34067	-0.00501	-0.34066	-0.21098	-0.33841	-0.03142			1375.11	211.231	185.823			458.843	7197.76	3809.36	4035.27	3844.25	3838.86	4752.79	3814.92	5792.43	3809.36	-7981.7	-9507.02	-9373.25	-9466.5
																							-0.33867	-0.00498	-0.33867	-0.20976	-0.33645	-0.03124			1376.05	212.675	182.227			458.743	7126.35	3782.8	3973.04	3833.96	3805.91	4933.96	3787.23	5541.8	3782.72	-8091.29	-9517.54	-9410.99	-9458.9
																							-0.33667	-0.00495	-0.33668	-0.20854	-0.33446	-0.03105			1376.99	214.58	178.449			458.643	7160.38	3755.81	3915.02	3830.09	3773.81	5141.58	3759.23	5274.76	3755.6	-8002.31	-9528.7	-9444.52	-9445.19
																							-0.3347	-0.00492	-0.3347	-0.20731	-0.33244	-0.03086			1377.93	216.692	175.05			458.543	7102.66	3729.14	3861.6	3835.51	3742.9	5373.79	3731.65	5007.47	3728.73	-7838.15	-9540.98	-9475.37	-9423.57
																							-0.33267	-0.00489	-0.33268	-0.20607	-0.33043	-0.03068			1378.86	218.776	172.536			458.443	7213.64	3701.5	3810.86	3851.56	3711.75	5623.99	3703.1	4751	3700.76	-7760.01	-9553.64	-9503.5	-9390.64
																							-0.33067	-0.00486	-0.33065	-0.20485	-0.32844	-0.03049			1379.8	220.682	171.24			458.343	7302.34	3673.15	3762.66	3882.79	3680.32	5885.53	3673.72	4514.76	3671.85	-7651.71	-9566.7	-9529.59	-9344.03
																							-0.32868	-0.00483	-0.32863	-0.20362	-0.32643	-0.03031			1380.74	222.387	171.258			458.243	7361	3644.47	3716.7	3932.72	3648.73	6149.53	3643.72	4304.14	3642.24	-7560.33	-9579.84	-9554.06	-9278.85
																							-0.32669	-0.0048	-0.32667	-0.20239	-0.32442	-0.03013			1381.68	223.988	172.502			458.143	7537.6	3614.74	3671.76	4006.1	3615.93	6403.05	3612.15	4119.79	3610.98	-7440.66	-9592.8	-9577.62	-9192.52
																							-0.32467	-0.00477	-0.32465	-0.20117	-0.32245	-0.02994			1382.62	225.661	174.809			458.043	7703.16	3584.37	3627.46	4108.64	3581.88	6633.41	3579.06	3961.26	3578.14	-7292.19	-9605.37	-9600.88	-9080.48
																							-0.32267	-0.00474	-0.32267	-0.19995	-0.32042	-0.02976			1383.56	227.596	178.06			457.943	7871.69	3553.81	3583.53	4245.15	3546.51	6827.4	3544.4	3826.38	3543.68	-7216.72	-9616.06	-9623.51	-8937.75
																							-0.32066	-0.00471	-0.32067	-0.19872	-0.31842	-0.02957			1384.49	229.925	182.222			457.843	8189.52	3522.65	3538.4	4423.21	3508.51	6971.25	3506.96	3711.37	3506.39	-6976.77	-9625.28	-9647.08	-8763.16
																							-0.31865	-0.00468	-0.31866	-0.19749	-0.31643	-0.02939			1385.43	232.651	187.3			457.743	8435.06	3492.51	3492.44	4646.77	3468.42	7052.73	3467.29	3612.69	3466.84	-6750.77	-9631.14	-9671.73	-8551.4
																							-0.31668	-0.00465	-0.31668	-0.19627	-0.31443	-0.0292			1386.37	235.625	193.232			457.643	8790.46	3463.88	3444.47	4920.6	3425.29	7063.95	3424.46	3525.96	3424.12	-6564.81	-9631.8	-9697.32	-8303.22
																							-0.31465	-0.00462	-0.3147	-0.19505	-0.31244	-0.02901			1387.31	238.587	199.803			457.543	9103.59	3439.4	3394.66	5249.5	3379.4	7002.74	3378.81	3448.33	3378.54	-6368.24	-9624.33	-9724.08	-8018.64
																							-0.31265	-0.00459	-0.31266	-0.19382	-0.31045	-0.02883			1388.25	241.272	206.659			457.443	9459.76	3421.32	3342.42	5631.01	3330.37	6869.74	3329.94	3376.72	3329.74	-5966.76	-9607.61	-9753.69	-7702.88
																							-0.3107	-0.00457	-0.31068	-0.19259	-0.30843	-0.02864			1389.19	243.527	213.424			457.343	9777	3413.32	3287.94	6064.84	3278.46	6669.83	3278.16	3309.14	3278	-5703.62	-9575.93	-9785.21	-7363.28
																							-0.30868	-0.00454	-0.30868	-0.19137	-0.30643	-0.02846			1390.12	245.391	219.839			457.243	10082.1	3420.92	3231.14	6541.35	3223.73	6411.4	3223.52	3243.66	3223.39	-5513.19	-9524.63	-9818.2	-7009.46
																							-0.30667	-0.00451	-0.30667	-0.19013	-0.30445	-0.02827			1391.06	247.091	225.856			457.143	10422.6	3448.83	3171.63	7046.83	3165.86	6108	3165.71	3178.57	3165.62	-5261.97	-9447.65	-9853.16	-6657.76
																							-0.30467	-0.00448	-0.30467	-0.18892	-0.30244	-0.02809			1392	248.953	231.618			457.043	10837.9	3503.01	3108.69	7562.17	3104.22	5771.99	3104.12	3112.17	3104.05	-4895.87	-9340.3	-9891.03	-6327.28
																							-0.30265	-0.00445	-0.30268	-0.18769	-0.30044	-0.0279			1392.94	251.283	237.364			456.943	11237.8	3593.11	3042.34	8062.63	3038.9	5416.55	3038.83	3043.79	3038.78	-4632.05	-9193.97	-9931.08	-6038.25
																							-0.30067	-0.00442	-0.30067	-0.18646	-0.29841	-0.02772			1393.88	254.259	243.301			456.843	11500.2	3727.06	2973.59	8520.19	2970.96	5055.13	2970.91	2973.92	2970.87	-4247.79	-9003.32	-9974.28	-5809.88
																							-0.29868	-0.00439	-0.29864	-0.18524	-0.29645	-0.02753			1394.81	257.899	249.523			456.743	11731.1	3914.12	2902.64	8904.41	2900.64	4698.87	2900.6	2902.39	2900.57	-3986.36	-8760.16	-10019.7	-5664.2
																							-0.29669	-0.00436	-0.29667	-0.18401	-0.29447	-0.02735			1395.75	262.082	255.988			456.643	12128	4163.13	2828.09	9188.03	2826.57	4354.49	2826.55	2827.59	2826.52	-3546.1	-8460.95	-10068.8	-5611.97
																							-0.29466	-0.00433	-0.29467	-0.18279	-0.29244	-0.02716			1396.69	266.618	262.577			456.543	12408.5	4478.78	2750.81	9339.71	2749.66	4028.72	2749.64	2750.24	2749.63	-3258.11	-8101.52	-10120.5	-5661.56
																							-0.29264	-0.0043	-0.29267	-0.18155	-0.29045	-0.02697			1397.63	271.316	269.199			456.443	12649.4	4865.61	2671.06	9350.43	2670.2	3726.05	2670.2	2670.53	2670.18	-2954.36	-7682.3	-10174.8	-5814.48
																							-0.29071	-0.00427	-0.29065	-0.18033	-0.28845	-0.02679			1398.57	276.03	275.881			456.343	12804.1	5323.37	2589.52	9211.62	2588.87	3449.05	2588.87	2589.05	2588.86	-2692.78	-7208.97	-10231.4	-6059.37
																							-0.28869	-0.00424	-0.28866	-0.1791	-0.28643	-0.0266			1399.51	280.684	282.793			456.243	12961.5	5841.03	2506.1	8924.64	2505.63	3197.06	2505.62	2505.72	2505.62	-2498.2	-6691.61	-10290	-6386.99
																							-0.28669	-0.00421	-0.28667	-0.17787	-0.28445	-0.02642			1400.44	285.267	290.162			456.143	13112.8	6403.07	2420.85	8510.28	2420.5	2968.99	2420.5	2420.55	2420.49	-1975.72	-6151.56	-10353	-6777.45
																							-0.28468	-0.00418	-0.28465	-0.17665	-0.28242	-0.02623			1401.38	289.812	298.14			456.043	13158.9	6983.41	2334.58	7986.81	2334.32	2763.78	2334.32	2334.35	2334.32	-1732.24	-5611.11	-10418.2	-7209.6
																							-0.28263	-0.00415	-0.2827	-0.17542	-0.28042	-0.02604			1402.32	294.362	306.704			455.943	13157.5	7548.09	2247.66	7386.72	2247.47	2580.22	2247.47	2247.48	2247.46	-1572.88	-5099.86	-10485.2	-7662.56
																							-0.28067	-0.00412	-0.28065	-0.17418	-0.27844	-0.02586			1403.26	298.948	315.637			455.843	13018.3	8056.33	2161.17	6741.15	2161.03	2415.69	2161.03	2161.03	2161.03	-1275.04	-4654.66	-10554.9	-8118.71
																							-0.27866	-0.00409	-0.27869	-0.17295	-0.27643	-0.02567			1404.2	303.594	324.593			455.743	12676.5	8466.04	2076.74	6079.98	2076.64	2269.13	2076.64	2076.64	2076.64	-1041.16	-4306.28	-10627	-8561.75
																							-0.27662	-0.00406	-0.27666	-0.17172	-0.27444	-0.02549			1405.14	308.353	333.189			455.643	12275.4	8740.8	1994.87	5429.79	1994.8	2138.49	1994.8	1994.8	1994.79	-880.48	-4090.1	-10700.7	-8980.6
																							-0.27463	-0.00403	-0.27467	-0.17049	-0.27244	-0.0253			1406.07	313.36	341.112			455.543	11815.9	8844.06	1916.03	4811.79	1915.98	2022.16	1915.98	1915.98	1915.98	-777.76	-4021.28	-10775.9	-9366.98
																							-0.27265	-0.004	-0.27266	-0.16926	-0.27045	-0.02512			1407.01	318.852	348.209			455.443	11315.4	8763.42	1840.59	4241.01	1840.55	1918.18	1840.55	1840.55	1840.55	-693.52	-4120.08	-10852.2	-9716.09
																							-0.27067	-0.00398	-0.27068	-0.16804	-0.26845	-0.02493			1407.95	325.119	354.534			455.343	10531.4	8503.91	1770.83	3727.23	1770.81	1826.88	1770.81	1770.81	1770.81	-614.32	-4374.84	-10929.7	-10028.5
																							-0.26868	-0.00395	-0.26868	-0.1668	-0.26643	-0.02474			1408.89	332.395	360.336			455.243	9718.15	8075.74	1707.05	3278.54	1707.03	1747.04	1707.03	1707.03	1707.03	-480.88	-4781.84	-11008.8	-10303.7
																							-0.26667	-0.00392	-0.26668	-0.16557	-0.26443	-0.02456			1409.83	340.758	365.976			455.143	8782.45	7518.34	1650.26	2892.72	1650.25	1678.47	1650.25	1650.25	1650.25	-668.56	-5303.97	-11087.1	-10543.7
																							-0.26467	-0.00389	-0.26465	-0.16435	-0.26243	-0.02437			1410.77	350.084	371.831			455.043	7900.11	6870.63	1600.1	2567.97	1600.09	1619.84	1600.09	1600.09	1600.09	-910.12	-5916.74	-11164.1	-10751.5
																							-0.26268	-0.00386	-0.26268	-0.16312	-0.26045	-0.02419			1411.7	360.101	378.222			454.943	7013.83	6173.56	1556.65	2300.66	1556.65	1570.29	1556.65	1556.65	1556.65	-1372.72	-6578.09	-11238.3	-10928.8
																							-0.26067	-0.00383	-0.26068	-0.16189	-0.25844	-0.024			1412.64	370.499	385.354			454.843	6086.09	5470.99	1520.3	2083.43	1520.3	1529.61	1520.3	1520.3	1520.3	-1961.56	-7256.24	-11308.5	-11080
																							-0.25866	-0.0038	-0.25867	-0.16066	-0.25644	-0.02381			1413.58	381.025	393.252			454.743	5242.32	4795.21	1490.43	1911.57	1490.43	1496.71	1490.43	1490.43	1490.43	-2548.61	-7921.38	-11374.8	-11208
																							-0.25667	-0.00377	-0.25667	-0.15943	-0.25446	-0.02363			1414.52	391.507	401.7			454.643	4478.99	4173.34	1466.45	1777.02	1466.45	1470.65	1466.45	1466.45	1466.45	-3261.62	-8548.17	-11436.2	-11316.2
																							-0.25466	-0.00374	-0.25463	-0.15819	-0.25245	-0.02344			1415.46	401.818	410.283			454.543	3798.88	3619.31	1447.73	1673.42	1447.73	1450.51	1447.73	1447.73	1447.73	-4112.45	-9121.35	-11491.7	-11406.5
																							-0.25267	-0.00371	-0.25264	-0.15697	-0.25046	-0.02326			1416.39	411.804	418.58			454.443	3217.85	3141.53	1433.52	1595.87	1433.52	1435.34	1433.52	1433.52	1433.52	-5010.51	-9628.05	-11540.7	-11480.9
																							-0.25067	-0.00368	-0.25063	-0.15573	-0.24842	-0.02307			1417.33	421.251	426.401			454.343	2785.03	2742.14	1422.68	1537.66	1422.68	1423.85	1422.68	1422.68	1422.68	-5913.03	-10066.8	-11583.3	-11542
																							-0.24867	-0.00365	-0.24866	-0.1545	-0.24644	-0.02289			1418.27	429.894	433.888			454.243	2386.22	2415.03	1414.95	1495.43	1414.94	1415.69	1414.94	1414.94	1414.94	-6845.07	-10435.3	-11619.2	-11590.9
																							-0.24672	-0.00362	-0.24666	-0.15327	-0.24444	-0.0227			1419.21	437.46	441.378			454.143	2144.47	2154	1409.09	1464.74	1409.09	1409.56	1409.09	1409.09	1409.09	-7712.84	-10739.7	-11648.8	-11629.7
																							-0.24468	-0.00359	-0.24468	-0.15204	-0.24244	-0.02252			1420.15	443.711	449.127			454.043	1902.82	1951.02	1405.13	1442.99	1405.13	1405.42	1405.13	1405.13	1405.13	-8522.25	-10984.5	-11672.5	-11659.8
																							-0.24268	-0.00356	-0.24268	-0.1508	-0.24043	-0.02233			1421.09	448.477	457.105			453.943	1781.28	1794.91	1402.11	1427.68	1402.11	1402.29	1402.11	1402.11	1402.11	-9197.13	-11178.7	-11691.2	-11682.8
																							-0.24067	-0.00353	-0.24066	-0.14957	-0.23845	-0.02214			1422.02	451.667	464.992			453.843	1701.83	1678	1399.7	1416.7	1399.7	1399.82	1399.7	1399.7	1399.7	-9818.08	-11329	-11705.4	-11700
																							-0.23866	-0.0035	-0.2387	-0.14834	-0.23645	-0.02196			1422.96	453.273	472.344			453.743	1609.22	1592.11	1398.02	1409.17	1398.02	1398.09	1398.02	1398.02	1398.02	-10357.2	-11443.2	-11715.6	-11712.1
																							-0.23669	-0.00347	-0.23667	-0.14711	-0.23445	-0.02177			1423.9	453.368	478.788			453.643	1583.27	1529.45	1396.54	1403.77	1396.54	1396.58	1396.54	1396.54	1396.54	-10751.3	-11528.5	-11722.9	-11720.7
																							-0.23468	-0.00345	-0.23469	-0.14588	-0.23246	-0.02159			1424.84	452.092	484.153			453.543	1585.34	1484.81	1395.02	1399.64	1395.02	1395.05	1395.02	1395.02	1395.02	-11070.9	-11591.1	-11727.8	-11726.5
																							-0.23272	-0.00342	-0.23267	-0.14465	-0.23044	-0.0214			1425.78	449.636	488.478			453.443	1528.44	1453.63	1393.95	1396.88	1393.95	1393.96	1393.95	1393.95	1393.95	-11255.2	-11636.5	-11731.4	-11730.5
																							-0.23068	-0.00339	-0.23064	-0.14341	-0.22845	-0.02121			1426.72	446.211	491.922			453.343	1534.57	1431.76	1392.82	1394.65	1392.82	1392.83	1392.82	1392.82	1392.82	-11317.9	-11669.6	-11734.5	-11734
																							-0.22868	-0.00336	-0.22866	-0.14217	-0.22644	-0.02103			1427.65	442.017	494.651			453.243	1492.83	1417.13	1392.02	1393.14	1392.02	1392.02	1392.02	1392.02	1392.02	-11432.1	-11693.1	-11736.8	-11736.5
																							-0.22669	-0.00333	-0.22663	-0.14093	-0.22443	-0.02084			1428.59	437.212	496.748			453.143	1472.9	1407.28	1391.37	1392.05	1391.37	1391.37	1391.37	1391.37	1391.37	-11546.2	-11709.1	-11738.2	-11738.1
																							-0.2247	-0.0033	-0.22465	-0.1397	-0.22244	-0.02066			1429.53	431.902	498.198			453.043	1465.28	1400.67	1390.78	1391.19	1390.78	1390.78	1390.78	1390.78	1390.78	-11575	-11720.4	-11739.5	-11739.4
																							-0.22267	-0.00327	-0.22263	-0.13847	-0.22046	-0.02047			1430.47	426.149	498.916			452.943	1467.18	1396.26	1390.16	1390.41	1390.16	1390.17	1390.16	1390.16	1390.16	-11641.4	-11727.8	-11740.2	-11740.2
																							-0.22071	-0.00324	-0.22065	-0.13724	-0.21844	-0.02028			1431.41	420.026	498.779			452.843	1441.72	1393.43	1389.75	1389.89	1389.75	1389.75	1389.75	1389.75	1389.75	-11712.5	-11732.5	-11740.4	-11740.4
																							-0.21868	-0.00321	-0.21865	-0.13601	-0.21645	-0.0201			1432.35	413.674	497.657			452.743	1458.23	1391.38	1389.2	1389.28	1389.2	1389.2	1389.2	1389.2	1389.2	-11725.5	-11735.6	-11740.6	-11740.5
																							-0.21668	-0.00318	-0.21666	-0.13476	-0.21446	-0.01991			1433.28	407.328	495.427			452.643	1433.52	1390.13	1388.85	1388.89	1388.85	1388.85	1388.85	1388.85	1388.85	-11692.5	-11737.8	-11740.9	-11740.9
																							-0.21468	-0.00315	-0.21464	-0.13353	-0.21247	-0.01973			1434.22	401.286	492.007			452.543	1402.3	1389.48	1388.74	1388.76	1388.74	1388.74	1388.74	1388.74	1388.74	-11703.2	-11739.3	-11741.2	-11741.2
																							-0.2127	-0.00312	-0.21265	-0.1323	-0.21045	-0.01954			1435.16	395.812	487.389			452.443	1402.74	1389.04	1388.62	1388.64	1388.62	1388.62	1388.62	1388.62	1388.62	-11704.3	-11740.3	-11741.5	-11741.5
																							-0.21069	-0.00309	-0.21062	-0.13106	-0.20845	-0.01935			1436.1	391.021	481.638			452.343	1406.8	1388.71	1388.48	1388.49	1388.48	1388.48	1388.48	1388.48	1388.48	-11728.7	-11740.9	-11741.6	-11741.6
																							-0.20871	-0.00306	-0.20866	-0.12983	-0.20646	-0.01917			1437.04	386.832	474.852			452.243	1396.49	1388.54	1388.41	1388.42	1388.41	1388.41	1388.41	1388.41	1388.41	-11708.9	-11741.4	-11741.8	-11741.8
																							-0.20666	-0.00303	-0.20663	-0.1286	-0.20444	-0.01898			1437.98	383.001	467.115
																							-0.20466	-0.003	-0.20465	-0.12736	-0.20244	-0.0188			1438.91	379.229	458.464
																							-0.20266	-0.00297	-0.20264	-0.12612	-0.20043	-0.01861			1439.85	375.277	448.897
																							-0.20062	-0.00294	-0.20064	-0.12488	-0.19846	-0.01842			1440.79	371.048	438.424
																							-0.19863	-0.00292	-0.19864	-0.12365	-0.19644	-0.01824			1441.73	366.601	427.146
																							-0.19665	-0.00289	-0.19663	-0.12241	-0.19444	-0.01805			1442.67	362.118	415.317
																							-0.19465	-0.00286	-0.19465	-0.12118	-0.19246	-0.01787			1443.61	357.853	403.346
																							-0.19264	-0.00283	-0.19261	-0.11994	-0.19044	-0.01768			1444.54	354.069	391.687
																							-0.19065	-0.0028	-0.19062	-0.1187	-0.18845	-0.0175			1445.48	350.977	380.656
																							-0.18867	-0.00277	-0.18862	-0.11746	-0.18642	-0.01731			1446.42	348.697	370.309
																							-0.18664	-0.00274	-0.18664	-0.11623	-0.18443	-0.01712			1447.36	347.23	360.462
																							-0.18466	-0.00271	-0.18463	-0.11499	-0.18245	-0.01694			1448.3	346.467	350.862
																							-0.18269	-0.00268	-0.18263	-0.11375	-0.18043	-0.01675			1449.23	346.22	341.35
																							-0.18062	-0.00265	-0.18067	-0.11253	-0.17842	-0.01656			1450.17	346.252	331.923
																							-0.17865	-0.00262	-0.17858	-0.11128	-0.17643	-0.01638			1451.11	346.31	322.649
																							-0.17665	-0.00259	-0.17661	-0.11003	-0.17443	-0.01619			1452.05	346.153	313.542
																							-0.17464	-0.00256	-0.17459	-0.10879	-0.17245	-0.01601			1452.99	345.581	304.494
																							-0.17266	-0.00253	-0.1726	-0.10755	-0.17044	-0.01582			1453.93	344.472	295.314
																							-0.17066	-0.0025	-0.1706	-0.10632	-0.16842	-0.01564			1454.86	342.818	285.857
																							-0.16868	-0.00247	-0.16859	-0.10508	-0.16642	-0.01545			1455.8	340.732	276.133
																							-0.16665	-0.00244	-0.16658	-0.10384	-0.16443	-0.01526			1456.74	338.413	266.312
																							-0.16466	-0.00242	-0.16461	-0.10261	-0.16242	-0.01508			1457.68	336.069	256.622
																							-0.16263	-0.00239	-0.16259	-0.10137	-0.16043	-0.01489			1458.62	333.82	247.234
																							-0.16065	-0.00236	-0.16061	-0.10013	-0.15845	-0.01471			1459.56	331.644	238.203
																							-0.15865	-0.00233	-0.1586	-0.09889	-0.15642	-0.01452			1460.49	329.394	229.494
																							-0.15516	-0.00228	-0.15663	-0.09765	-0.15442	-0.01433			1461.43	326.88	221.033
																							-0.15168	-0.00223	-0.1546	-0.09641	-0.15243	-0.01415			1462.37	323.975	212.74
																							-0.14969	-0.0022	-0.15259	-0.09517	-0.15041	-0.01396			1463.31	320.687	204.542
																							-0.1477	-0.00217	-0.15059	-0.09392	-0.14843	-0.01378			1464.25	317.17	196.395
																							-0.14569	-0.00214	-0.1486	-0.09269	-0.14642	-0.01359			1465.19	313.677	188.3
																							-0.14368	-0.00211	-0.14659	-0.09144	-0.14442	-0.0134			1466.12	310.491	180.297
																							-0.14167	-0.00208	-0.1446	-0.09021	-0.14245	-0.01322			1467.06	307.849	172.425
																							-0.13968	-0.00205	-0.14261	-0.08897	-0.14042	-0.01303			1468	305.889	164.681
																							-0.13767	-0.00202	-0.1406	-0.08773	-0.13845	-0.01285			1468.94	304.638	157.034
																							-0.13569	-0.00199	-0.13858	-0.08649	-0.13641	-0.01266			1469.88	304.029	149.503
																							-0.13369	-0.00196	-0.1366	-0.08525	-0.13443	-0.01248			1470.81	303.933	142.237
																							-0.13169	-0.00193	-0.13459	-0.08401	-0.13244	-0.01229			1471.75	304.202	135.538
																							-0.12968	-0.0019	-0.13261	-0.08277	-0.13041	-0.01211			1472.69	304.68	129.766
																							-0.12768	-0.00187	-0.13061	-0.08153	-0.12841	-0.01192			1473.63	305.202	125.183
																							-0.12566	-0.00184	-0.1286	-0.08028	-0.12639	-0.01173			1474.57	305.589	121.831
																							-0.12367	-0.00181	-0.12658	-0.07902	-0.1244	-0.01154			1475.51	305.666	119.503
																							-0.12164	-0.00178	-0.12459	-0.07777	-0.12243	-0.01136			1476.44	305.301	117.842
																							-0.11968	-0.00176	-0.12258	-0.07654	-0.1204	-0.01117			1477.38	304.456	116.482
																							-0.11765	-0.00173	-0.1206	-0.0753	-0.11843	-0.01099			1478.32	303.216	115.173
																							-0.11566	-0.0017	-0.11859	-0.07405	-0.11643	-0.0108			1479.26	301.776	113.811
																							-0.11368	-0.00167	-0.11658	-0.07281	-0.11442	-0.01062			1480.2	300.391	112.397
																							-0.11169	-0.00164	-0.11456	-0.07155	-0.11244	-0.01043			1481.14	299.294	110.951
																							-0.1097	-0.00161	-0.11258	-0.0703	-0.11043	-0.01025			1482.07	298.637	109.466
																							-0.10768	-0.00158	-0.11058	-0.06906	-0.10843	-0.01006			1483.01	298.462	107.907
																							-0.10571	-0.00155	-0.10857	-0.06782	-0.10644	-0.00988			1483.95	298.738	106.249
																							-0.10369	-0.00152	-0.10658	-0.06657	-0.10444	-0.00969			1484.89	299.408	104.513
																							-0.10167	-0.00149	-0.10458	-0.06533	-0.10243	-0.0095			1485.83	300.43	102.742
																							-0.09967	-0.00146	-0.10261	-0.06409	-0.10042	-0.00932			1486.77	301.768	100.959
																							-0.0977	-0.00143	-0.10059	-0.06283	-0.09845	-0.00913			1487.7	303.346	99.1255
																							-0.09571	-0.0014	-0.09858	-0.06158	-0.09643	-0.00895			1488.64	305.015	97.1552
																							-0.09369	-0.00137	-0.09654	-0.06034	-0.09443	-0.00876			1489.58	306.566	94.9865
																							-0.0917	-0.00134	-0.09457	-0.05909	-0.09245	-0.00858			1490.52	307.809	92.6554
																							-0.08969	-0.00131	-0.09258	-0.05785	-0.09043	-0.00839			1491.46	308.671	90.3041
																							-0.08769	-0.00129	-0.09058	-0.05661	-0.08844	-0.0082			1492.39	309.236	88.1098
																							-0.08565	-0.00126	-0.08858	-0.05535	-0.08643	-0.00802			1493.33	309.704	86.1818
																							-0.08369	-0.00123	-0.0866	-0.05411	-0.08442	-0.00783			1494.27	310.277	84.5092
																							-0.08167	-0.0012	-0.08458	-0.05286	-0.08242	-0.00765			1495.21	311.058	82.9932
																							-0.07967	-0.00117	-0.0826	-0.05161	-0.08041	-0.00746			1496.15	312.004	81.5267
																							-0.07767	-0.00114	-0.08059	-0.05037	-0.07844	-0.00728			1497.09	312.977	80.0498
																							-0.0757	-0.00111	-0.07858	-0.04912	-0.0764	-0.00709			1498.02	313.848	78.55
																							-0.07368	-0.00108	-0.07656	-0.04786	-0.07443	-0.0069			1498.96	314.594	77.0361
																							-0.07168	-0.00105	-0.07455	-0.04661	-0.07242	-0.00672			1499.9	315.327	75.5296
																							-0.0697	-0.00102	-0.07258	-0.04537	-0.07045	-0.00653			1500.84	316.254	74.0728
																							-0.06769	-0.000991713	-0.07056	-0.04412	-0.06843	-0.00635			1501.78	317.575	72.7131
																							-0.0657	-0.000962337	-0.06857	-0.04287	-0.06643	-0.00616			1502.72	319.382	71.4479
																							-0.06368	-0.000932922	-0.06658	-0.04162	-0.06443	-0.00598			1503.65	321.603	70.1773
																							-0.0617	-0.000903549	-0.06455	-0.04038	-0.06244	-0.00579			1504.59	324.01	68.7319
																							-0.05968	-0.000874475	-0.06257	-0.03912	-0.06042	-0.00561			1505.53	326.304	66.9791
																							-0.05772	-0.000845035	-0.06056	-0.03788	-0.05844	-0.00542			1506.47	328.228	64.9293
																							-0.05572	-0.000815698	-0.05857	-0.03663	-0.05644	-0.00524			1507.41	329.667	62.7527
																							-0.05372	-0.000786478	-0.05654	-0.03538	-0.05448	-0.00505			1508.35	330.684	60.6918
																							-0.0517	-0.000757035	-0.05454	-0.03414	-0.05246	-0.00486			1509.28	331.485	58.9409
																							-0.04969	-0.000727597	-0.05256	-0.03289	-0.05042	-0.00468			1510.22	332.313	57.5718
																							-0.04769	-0.000698283	-0.05056	-0.03163	-0.04844	-0.00449			1511.16	333.326	56.5276
																							-0.04568	-0.00066896	-0.04855	-0.03038	-0.04645	-0.00431			1512.1	334.52	55.6566
																							-0.04367	-0.000639727	-0.04655	-0.02913	-0.04443	-0.00412			1513.04	335.72	54.7564
																							-0.04168	-0.00061041	-0.04458	-0.02788	-0.04244	-0.00394			1513.98	336.675	53.6299
																							-0.03967	-0.000580999	-0.04258	-0.02663	-0.04044	-0.00375			1514.91	337.18	52.1579
																							-0.03771	-0.000551628	-0.04056	-0.02538	-0.03845	-0.00357			1515.85	337.196	50.3657
																							-0.0357	-0.000522309	-0.03857	-0.02413	-0.03646	-0.00338			1516.79	336.878	48.4383
																							-0.03371	-0.000493092	-0.03657	-0.02288	-0.03445	-0.0032			1517.73	336.505	46.6581
																							-0.03173	-0.000463805	-0.03456	-0.02163	-0.03243	-0.00301			1518.67	336.359	45.2967
																							-0.0297	-0.000434545	-0.03259	-0.02038	-0.03045	-0.00283			1519.61	336.608	44.5259
																							-0.02771	-0.000405006	-0.02907	-0.01821	-0.02694	-0.0025			1520.54	337.259	44.4003
																							-0.0257	-0.000375612	-0.02554	-0.01603	-0.02342	-0.00218
																							-0.0237	-0.000346223	-0.02354	-0.01477	-0.02142	-0.002
																							-0.02171	-0.000316916	-0.02153	-0.01352	-0.01942	-0.00181
																							-0.01972	-0.000287621	-0.01954	-0.01227	-0.01741	-0.00163
																							-0.01771	-0.000258348	-0.01751	-0.01102	-0.01543	-0.00144
																							-0.01571	-0.000229129	-0.01554	-0.00977	-0.01341	-0.00126
																							-0.0122	-0.000177756	-0.01353	-0.00852	-0.01142	-0.00107
																							-0.00869	-0.000126704	-0.01151	-0.00726	-0.00942	-0.000886152
																							-0.00669	-9.73598e-05	-0.00956	-0.00601	-0.00742	-0.000701145
																							-0.00469	-6.80608e-05	-0.00757	-0.00476	-0.00542	-0.000516349
																							-0.00267	-3.84096e-05	-0.00555	-0.0035	-0.00344	-0.000331671
																							-0.000637712	-8.52369e-06	-0.00356	-0.00225	-0.0014	-0.000144596
																							0.00136	2.07634e-05	-0.00156	-0.000999206	0.000608027	4.21053e-05
																							0.00334	5.01964e-05	0.000397194	0.000230443	0.00259	0.000226367
																							0.00535	7.95503e-05	0.00239	0.00149	0.00459	0.00041182
																							0.00735	0.00010885	0.0044	0.00275	0.00663	0.000596882
																							0.00936	0.000138109	0.00641	0.004	0.00857	0.000781507
																							0.01136	0.000167451	0.0084	0.00525	0.01062	0.000966387
																							0.0134	0.000196796	0.01039	0.00651	0.01258	0.00115
																							0.01539	0.000226214	0.01239	0.00776	0.0146	0.00134
																							0.01737	0.000255387	0.01441	0.00902	0.01657	0.00152
																							0.01937	0.000284763	0.0164	0.01027	0.0186	0.00171
																							0.02137	0.000314049	0.0184	0.01153	0.02058	0.00189
																							0.02334	0.00034339	0.02041	0.01278	0.02257	0.00208
																							0.02536	0.000372871	0.02241	0.01404	0.02459	0.00226
																							0.02736	0.000402207	0.02438	0.01529	0.02658	0.00245
																							0.02935	0.000431441	0.0264	0.01656	0.02854	0.00263
																							0.03141	0.000460842	0.0284	0.01781	0.03057	0.00282
																							0.03338	0.000490063	0.03041	0.01907	0.03257	0.003
																							0.0354	0.000519281	0.03242	0.02033	0.03456	0.00318
																							0.03739	0.000548669	0.03441	0.02158	0.03656	0.00337
																							0.04089	0.000600025	0.03639	0.02284	0.03857	0.00355
																							0.04433	0.000651384	0.03839	0.0241	0.04057	0.00374
																							0.04634	0.000680736	0.0404	0.02535	0.04255	0.00392
																							0.04835	0.000709828	0.0424	0.02661	0.04457	0.00411
																							0.05036	0.00073931	0.0444	0.02786	0.04655	0.00429
																							0.05235	0.000768566	0.0464	0.02912	0.04855	0.00448
																							0.05439	0.000797821	0.0484	0.03037	0.05052	0.00466
																							0.05637	0.00082727	0.05042	0.03163	0.05253	0.00485
																							0.05837	0.000856517	0.05241	0.03289	0.05452	0.00503
																							0.06036	0.000885818	0.05439	0.03414	0.05652	0.00522
																							0.06233	0.000915081	0.05639	0.0354	0.05853	0.0054
																							0.06435	0.000944468	0.05841	0.03666	0.06053	0.00558
																							0.06634	0.000973806	0.06043	0.03791	0.0625	0.00577
																							0.06835	0.001	0.06242	0.03917	0.06453	0.00595
																							0.07037	0.00103	0.06438	0.04043	0.06652	0.00614
																							0.07236	0.00106	0.06639	0.04169	0.06851	0.00632
																							0.07434	0.00109	0.06839	0.04295	0.07052	0.00651
																							0.07636	0.00112	0.07039	0.0442	0.07251	0.00669
																							0.07836	0.00115	0.07239	0.04546	0.0745	0.00687
																							0.08034	0.00118	0.07439	0.04671	0.07809	0.00721
																							0.08237	0.00121	0.0764	0.04797	0.08161	0.00754
																							0.08436	0.00124	0.07845	0.04924	0.0836	0.00772
																							0.08639	0.00127	0.08041	0.0505	0.0856	0.0079
																							0.08836	0.0013	0.08241	0.05175	0.08759	0.00809
																							0.09035	0.00133	0.08438	0.053	0.08961	0.00827
																							0.09238	0.00135	0.08638	0.05427	0.0916	0.00846
																							0.09436	0.00138	0.0884	0.05552	0.09361	0.00864
																							0.09637	0.00141	0.09041	0.05679	0.09559	0.00883
																							0.09836	0.00144	0.09241	0.05804	0.09759	0.00901
																							0.10035	0.00147	0.09746	0.06129	0.09957	0.0092
																							0.10238	0.0015	0.09944	0.06254	0.10157	0.00938
																							0.10439	0.00153	0.10145	0.06379	0.10358	0.00956
																							0.10633	0.00156	0.10345	0.06506	0.10559	0.00975
																							0.10837	0.00159	0.10546	0.06631	0.10761	0.00993
																							0.11036	0.00162	0.10746	0.06758	0.1096	0.01012
																							0.11236	0.00165	0.10945	0.06883	0.1116	0.0103
																							0.11439	0.00168	0.11144	0.07009	0.11359	0.01049
																							0.11638	0.00171	0.11342	0.07135	0.11558	0.01067
																							0.11837	0.00174	0.11545	0.07261	0.11758	0.01086
																							0.12035	0.00177	0.11745	0.07387	0.11959	0.01104
																							0.12235	0.00179	0.11944	0.07512	0.12159	0.01123
																							0.12436	0.00182	0.12143	0.07638	0.12358	0.01141
																							0.12637	0.00185	0.12346	0.07764	0.12559	0.01159
																							0.12837	0.00188	0.12546	0.07889	0.12761	0.01178
																							0.13037	0.00191	0.12745	0.08015	0.1296	0.01196
																							0.13239	0.00194	0.12947	0.08142	0.13161	0.01215
																							0.13438	0.00197	0.13148	0.08267	0.1336	0.01233
																							0.13639	0.002	0.13347	0.08393	0.13561	0.01252
																							0.13835	0.00203	0.13547	0.0852	0.13759	0.0127
																							0.14034	0.00206	0.13746	0.08645	0.13958	0.01288
																							0.14235	0.00209	0.13947	0.0877	0.14159	0.01307
																							0.14436	0.00212	0.14148	0.08897	0.14359	0.01325
																							0.14635	0.00215	0.14347	0.09023	0.14558	0.01344
																							0.14834	0.00218	0.14547	0.09148	0.1476	0.01362
																							0.15038	0.0022	0.14746	0.09274	0.14959	0.01381
																							0.15235	0.00223	0.14948	0.094	0.1516	0.01399
																							0.15434	0.00226	0.15144	0.09526	0.15357	0.01417
																							0.15636	0.00229	0.15346	0.09652	0.15559	0.01436
																							0.15834	0.00232	0.15549	0.09777	0.15757	0.01454
																							0.16036	0.00235	0.15749	0.09903	0.15958	0.01473
																							0.16235	0.00238	0.15947	0.10029	0.16159	0.01491
																							0.16432	0.00241	0.1615	0.10155	0.16359	0.01509
																							0.16634	0.00244	0.16347	0.10281	0.16559	0.01528
																							0.16834	0.00247	0.16546	0.10406	0.16759	0.01546
																							0.17034	0.0025	0.16749	0.10533	0.16957	0.01565
																							0.17233	0.00253	0.16949	0.10659	0.17159	0.01583
																							0.17436	0.00256	0.17151	0.10784	0.17358	0.01601
																							0.1763	0.00259	0.17348	0.10909	0.17559	0.0162
																							0.17831	0.00262	0.17548	0.11035	0.17759	0.01638
																							0.18034	0.00264	0.17749	0.1116	0.1796	0.01657
																							0.18233	0.00267	0.17952	0.11287	0.18156	0.01675
																							0.1843	0.0027	0.18151	0.11414	0.18361	0.01693
																							0.18635	0.00273	0.18352	0.11539	0.18558	0.01712
																							0.18836	0.00276	0.18548	0.11665	0.18757	0.0173
																							0.19035	0.00279	0.18749	0.1179	0.18958	0.01749
																							0.19234	0.00282	0.18947	0.11916	0.1916	0.01767
																							0.19435	0.00285	0.19147	0.12041	0.19359	0.01785
																							0.19633	0.00288	0.1935	0.12167	0.19557	0.01804
																							0.1983	0.00291	0.19551	0.12292	0.19758	0.01822
																							0.20031	0.00294	0.19751	0.12417	0.19959	0.01841
																							0.20233	0.00297	0.1995	0.12543	0.20158	0.01859
																							0.20435	0.003	0.20148	0.12668	0.20357	0.01877
																							0.20637	0.00303	0.20346	0.12793	0.20557	0.01896
																							0.20835	0.00306	0.2055	0.1292	0.20759	0.01914
																							0.21039	0.00308	0.20749	0.13045	0.20958	0.01933
																							0.21237	0.00311	0.20954	0.13171	0.21157	0.01951
																							0.21436	0.00314	0.21152	0.13297	0.21358	0.01969
																							0.21636	0.00317	0.21351	0.13422	0.2156	0.01988
																							0.21834	0.0032	0.2155	0.13547	0.21758	0.02006
																							0.22035	0.00323	0.21753	0.13673	0.21961	0.02025
																							0.22234	0.00326	0.21956	0.13799	0.2216	0.02043
																							0.22435	0.00329	0.22154	0.13923	0.2236	0.02061
																							0.22637	0.00332	0.22353	0.14049	0.22558	0.0208
																							0.22838	0.00335	0.22552	0.14174	0.22759	0.02098
																							0.23037	0.00338	0.22749	0.14299	0.22959	0.02117
																							0.23239	0.00341	0.22947	0.14424	0.23159	0.02135
																							0.23437	0.00344	0.23154	0.1455	0.23359	0.02154
																							0.23636	0.00347	0.23354	0.14676	0.23558	0.02172
																							0.23838	0.0035	0.23554	0.14801	0.23759	0.0219
																							0.24037	0.00352	0.23758	0.14926	0.23959	0.02208
																							0.24235	0.00355	0.23955	0.15051	0.24156	0.02227
																							0.24435	0.00358	0.24153	0.15175	0.24361	0.02245
																							0.24634	0.00361	0.24354	0.15301	0.24559	0.02264
																							0.24834	0.00364	0.24555	0.15426	0.24758	0.02282
																							0.25035	0.00367	0.24753	0.15551	0.24958	0.023
																							0.25236	0.0037	0.24954	0.15675	0.25156	0.02319
																							0.25434	0.00373	0.25153	0.158	0.25357	0.02337
																							0.25633	0.00376	0.25354	0.15924	0.25559	0.02356
																							0.25833	0.00379	0.25554	0.16048	0.25759	0.02374
																							0.26032	0.00382	0.25756	0.16174	0.2596	0.02392
																							0.26234	0.00385	0.25954	0.16299	0.26156	0.02411
																							0.26433	0.00388	0.26154	0.16423	0.26359	0.02429
																							0.26636	0.00391	0.26353	0.16548	0.26557	0.02447
																							0.26834	0.00394	0.26552	0.16672	0.2676	0.02466
																							0.27036	0.00396	0.26754	0.16796	0.26962	0.02484
																							0.27235	0.00399	0.26954	0.16921	0.27157	0.02503
																							0.27436	0.00402	0.27153	0.17046	0.27357	0.02521
																							0.27634	0.00405	0.27352	0.1717	0.27559	0.02539
																							0.27832	0.00408	0.27555	0.17294	0.27757	0.02558
																							0.28036	0.00411	0.27753	0.17418	0.27958	0.02576
																							0.28235	0.00414	0.27954	0.17542	0.28158	0.02594
																							0.28436	0.00417	0.28154	0.17667	0.28359	0.02613
																							0.28632	0.0042	0.28356	0.17793	0.28557	0.02631
																							0.28835	0.00423	0.28556	0.17917	0.28759	0.0265
																							0.29037	0.00426	0.28757	0.18041	0.28958	0.02668
																							0.29234	0.00429	0.28957	0.18165	0.29157	0.02686
																							0.29435	0.00432	0.29157	0.18289	0.29356	0.02705
																							0.29631	0.00435	0.29358	0.18413	0.29559	0.02723
																							0.29833	0.00438	0.29556	0.18537	0.29758	0.02741
																							0.30032	0.00441	0.29758	0.18661	0.29956	0.0276
																							0.30231	0.00444	0.29958	0.18786	0.30159	0.02778
																							0.30435	0.00446	0.30158	0.18909	0.3036	0.02796
																							0.30635	0.00449	0.30353	0.19033	0.30558	0.02815
																							0.30835	0.00452	0.30552	0.19156	0.30759	0.02833
																							0.31032	0.00455	0.30754	0.19281	0.30958	0.02851
																							0.31238	0.00458	0.30953	0.19405	0.31157	0.0287
																							0.31435	0.00461	0.31152	0.19528	0.31357	0.02888
																							0.31632	0.00464	0.31354	0.19652	0.31556	0.02907
																							0.31836	0.00467	0.31552	0.19775	0.31756	0.02925
																							0.32035	0.0047	0.3175	0.19899	0.31959	0.02943
																							0.32235	0.00473	0.31952	0.20023	0.32158	0.02962
																							0.32434	0.00476	0.32155	0.20147	0.32357	0.0298
																							0.32634	0.00479	0.32355	0.2027	0.32557	0.02998
																							0.32834	0.00482	0.32555	0.20393	0.32759	0.03017
																							0.33033	0.00485	0.32755	0.20516	0.32956	0.03035
																							0.33234	0.00488	0.32954	0.20639	0.33158	0.03054
																							0.33434	0.00491	0.33155	0.20762	0.33358	0.03072
																							0.33635	0.00494	0.33354	0.20886	0.33556	0.0309
																							0.33832	0.00496	0.33556	0.2101	0.33756	0.03108
																							0.34034	0.00499	0.33758	0.21132	0.33959	0.03127
																							0.34233	0.00502	0.33955	0.21255	0.34159	0.03145
																							0.34437	0.00505	0.34155	0.21378	0.34357	0.03164
																							0.34635	0.00508	0.34356	0.21501	0.34558	0.03182
																							0.34835	0.00511	0.34553	0.21624	0.3476	0.032
																							0.35032	0.00514	0.34756	0.21746	0.34957	0.03218
																							0.35237	0.00517	0.34955	0.21869	0.35158	0.03237
																							0.3543	0.0052	0.35156	0.21991	0.35359	0.03255
																							0.35632	0.00523	0.35357	0.22114	0.35557	0.03274
																							0.35832	0.00526	0.35557	0.22237	0.35758	0.03292
																							0.36033	0.00529	0.35755	0.22359	0.35956	0.0331
																							0.36233	0.00532	0.35957	0.22482	0.36156	0.03329
																							0.36433	0.00535	0.36156	0.22604	0.36356	0.03347
																							0.36633	0.00538	0.36355	0.22726	0.36559	0.03365
																							0.36834	0.00541	0.36558	0.22849	0.36757	0.03384
																							0.37033	0.00544	0.36754	0.22972	0.36958	0.03402
																							0.37234	0.00547	0.36955	0.23093	0.37156	0.0342
																							0.37432	0.0055	0.37158	0.23216	0.37358	0.03439
																							0.37632	0.00552	0.37358	0.23338	0.37559	0.03457
																							0.37829	0.00555	0.37558	0.2346	0.37758	0.03475
																							0.38031	0.00558	0.37756	0.23582	0.37955	0.03494
																							0.38234	0.00561	0.37958	0.23704	0.38158	0.03512
																							0.38435	0.00564	0.38155	0.23826	0.38359	0.0353
																							0.38636	0.00567	0.38354	0.23948	0.38558	0.03549
																							0.38836	0.0057	0.38557	0.24071	0.38759	0.03567
																							0.39031	0.00573	0.38757	0.24193	0.38956	0.03585
																							0.39233	0.00576	0.38956	0.24315	0.39158	0.03604
																							0.39433	0.00579	0.39158	0.24437	0.39355	0.03622
																							0.39634	0.00582	0.39359	0.24557	0.39557	0.0364
																							0.39832	0.00585	0.39557	0.24678	0.39755	0.03659
																							0.40184	0.0059	0.39757	0.24801	0.39956	0.03677
																							0.40532	0.00595	0.39957	0.24922	0.40154	0.03695
																							0.40733	0.00598	0.40158	0.25043	0.40359	0.03714
																							0.40934	0.00601	0.40358	0.25164	0.40556	0.03732
																							0.41135	0.00604	0.40556	0.25285	0.40758	0.0375
																							0.4133	0.00607	0.40756	0.25406	0.40958	0.03769
																							0.41535	0.0061	0.40958	0.25529	0.41158	0.03787
																							0.41735	0.00613	0.41161	0.25651	0.41359	0.03805
																							0.41933	0.00616	0.41362	0.25772	0.41561	0.03824
																							0.42135	0.00619	0.41561	0.25893	0.41757	0.03842
																							0.42335	0.00622	0.41761	0.26015	0.41959	0.0386
																							0.42536	0.00625	0.41962	0.26135	0.42158	0.03879
																							0.42735	0.00628	0.42159	0.26256	0.42361	0.03897
																							0.42933	0.00631	0.4236	0.26377	0.42563	0.03915
																							0.43134	0.00634	0.4256	0.26499	0.42757	0.03933
																							0.43334	0.00637	0.42761	0.26619	0.42959	0.03952
																							0.43536	0.0064	0.42962	0.2674	0.4316	0.0397
																							0.43736	0.00643	0.43164	0.2686	0.43358	0.03989
																							0.43935	0.00646	0.4336	0.2698	0.43562	0.04007
																							0.44136	0.00649	0.43564	0.27103	0.43761	0.04025
																							0.44335	0.00651	0.43763	0.27223	0.4396	0.04044
																							0.44535	0.00654	0.43963	0.27343	0.4416	0.04062
																							0.44736	0.00657	0.44165	0.27462	0.44358	0.0408
																							0.44937	0.0066	0.44363	0.27583	0.4456	0.04099
																							0.45133	0.00663	0.44564	0.27703	0.44758	0.04117
																							0.45334	0.00666	0.44762	0.27823	0.4496	0.04135
																							0.45534	0.00669	0.44966	0.27943	0.45159	0.04154
																							0.45732	0.00672	0.45165	0.28063	0.45357	0.04172
																							0.45932	0.00675	0.45366	0.28183	0.45559	0.0419
																							0.46133	0.00678	0.45566	0.28303	0.45759	0.04209
																							0.46334	0.00681	0.45765	0.28422	0.4596	0.04227
																							0.46529	0.00684	0.4596	0.28541	0.46161	0.04245
																							0.46732	0.00687	0.46162	0.28662	0.46359	0.04264
																							0.46935	0.0069	0.46363	0.28782	0.46555	0.04282
																							0.47131	0.00693	0.46564	0.28902	0.46758	0.043
																							0.47333	0.00696	0.46765	0.29022	0.46958	0.04319
																							0.4753	0.00699	0.46966	0.29143	0.47159	0.04337
																							0.47732	0.00702	0.47164	0.29263	0.47359	0.04356
																							0.47933	0.00705	0.47362	0.29384	0.4756	0.04374
																							0.48134	0.00708	0.47567	0.29504	0.47758	0.04392
																							0.48332	0.00711	0.47766	0.29625	0.4796	0.04411
																							0.48532	0.00714	0.47963	0.29746	0.4816	0.04429
																							0.48735	0.00717	0.48165	0.29866	0.48358	0.04447
																							0.48933	0.00719	0.48364	0.29985	0.48556	0.04466
																							0.49134	0.00722	0.48562	0.30106	0.4876	0.04484
																							0.49331	0.00725	0.48765	0.30227	0.48959	0.04502
																							0.49532	0.00728	0.48967	0.30347	0.49157	0.04521
																							0.49732	0.00731	0.49169	0.30466	0.49358	0.04539
																							0.49922	0.00734	0.49367	0.30585	0.4956	0.04557
																							0.50022	0.00736	0.49566	0.30704	0.49761	0.04576
																									0.49764	0.30823	0.49951	0.04593
																									0.49966	0.30942	0.50053	0.04602
																									0.50083	0.31008	0.50031	0.04601
[truncated: 18 more columns]

## Sheet: Figure 3
Figure 3a																								Figure 3b												Figure 3c							Figure 3d
Scan rate (10 mV s-1)		Scan rate (20 mV s-1)		Scan rate (50 mV s-1)		Scan rate (100 mV s-1)		Scan rate (200 mV s-1)		Scan rate (500 mV s-1)		Scan rate (1000 mV s-1)		Scan rate (2000 mV s-1)		Scan rate (3000 mV s-1)		Scan rate (5000 mV s-1)		Scan rate (10000 mV s-1)				0.5 mg cm-2		3.1 mg cm-2		6.6 mg cm-2		11.8 mg cm-2		Filtered Ti3C2Tx film					0.5 mg cm-2	3.1 mg cm-2	6.6 mg cm-2	11.8 mg cm-2				0.5 mg cm-2	3.1 mg cm-2	6.6 mg cm-2	11.8 mg cm-2	4.3 mg cm-2 porous Ti3C2Tx	6.16 mg cm-2 liquid-crystalline Ti3C2Tx
Potential (V)	Specific capacitance (F g-1)	Potential (V)	Specific capacitance (F g-1)	Potential (V)	Specific capacitance (F g-1)	Potential (V)	Specific capacitance (F g-1)	Potential (V)	Specific capacitance (F g-1)	Potential (V)	Specific capacitance (F g-1)	Potential (V)	Specific capacitance (F g-1)	Potential (V)	Specific capacitance (F g-1)	Potential (V)	Specific capacitance (F g-1)	Potential (V)	Specific capacitance (F g-1)	Potential (V)	Specific capacitance (F g-1)			Potential (V)	Specific capacitance (F g-1)	Potential (V)	Specific capacitance (F g-1)	Potential (V)	Specific capacitance (F g-1)	Potential (V)	Specific capacitance (F g-1)	Potential (V)	Specific capacitance (F g-1)			Log v (mV s-1)	Log ip (A g-1)	Log ip (A g-1)	Log ip (A g-1)	Log ip (A g-1)			Scan rate (mV s-1)	Spefific capacitance (F g-1)	Spefific capacitance (F g-1)	Spefific capacitance (F g-1)	Spefific capacitance (F g-1)	Spefific capacitance (F g-1)	Spefific capacitance (F g-1)
0.17179	-73.1657	0.1718	-75.7442	0.17181	-77.2521	0.17196	-76.2483	0.17191	-75.4709	0.17197	-73.0191	0.17201	-72.201	0.17201	-69.0729	0.17213	-60.7503	0.17228	-12.8247	0.17311	108.335			0.17196	-76.2483	0.20011	98.9001	0.19986	88.6394	0.20022	171.089	0.14605	56.1			1	0.81787	0.79947	0.80117	0.80388			10	284.103	278.415	277.383	281.375
0.17127	-75.3181	0.17125	-76.1487	0.17128	-76.2919	0.17139	-76.4367	0.17142	-74.7834	0.17143	-73.035	0.17087	-72.4515	0.16981	-70.1836	0.16878	-64.308	0.16673	-26.1131	0.16195	77.7442			0.17139	-76.4367	0.19957	60.524	0.19939	69.4462	0.19968	166.105	0.14555	55.0572			1.30103	1.11394	1.0988	1.10159	1.08986			20	282.583	277.507	275.101	276.469	288	269
0.17028	-74.2776	0.17027	-75.236	0.17025	-76.9119	0.17038	-76.0089	0.17039	-74.9944	0.17044	-73.3825	0.16887	-72.8917	0.16579	-71.7568	0.16275	-68.7393	0.15666	-44.0383	0.14177	34.2629			0.17038	-76.0089	0.19844	4.39312	0.19837	35.9012	0.19865	157.39	0.14453	53.3177			1.69897	1.50342	1.49021	1.49877	1.44295			50	280.526	275.245	271.945	270.494	261.6	257
0.16928	-75.0089	0.16927	-76.1482	0.16926	-75.9339	0.16938	-75.2161	0.16941	-74.242	0.16941	-73.6929	0.16688	-73.1758	0.16179	-72.9106	0.15675	-71.5254	0.14663	-56.1039	0.12161	3.39606			0.16938	-75.2161	0.19738	-25.7387	0.19733	8.56541	0.19766	149.209	0.14353	51.5708			2	1.79594	1.78136	1.79317	1.69555			100	278.87	273.202	269.433	258.204	238.2	236
0.16829	-74.8416	0.16824	-76.3471	0.16827	-77.3712	0.16838	-75.6791	0.16842	-75.2963	0.16844	-73.726	0.16487	-73.5354	0.15778	-73.8051	0.15076	-73.3791	0.13662	-64.2302	0.10151	-18.6664			0.16838	-75.6791	0.19636	-42.0963	0.19629	-13.0655	0.19666	141.432	0.14253	49.8498			2.30103	2.08783	2.06616	2.07668	1.92928			200	277.06	270.72	267.54	220.827	215.5	213
0.16729	-75.6607	0.16727	-75.6994	0.16728	-77.1897	0.1674	-76.0244	0.1674	-75.2799	0.16743	-73.9034	0.16288	-74.0275	0.15378	-74.533	0.14475	-74.8517	0.1266	-69.9768	0.08144	-34.6901			0.1674	-76.0244	0.19535	-51.3695	0.19528	-29.8081	0.19567	133.917	0.14155	48.163			2.69897	2.47375	2.4318	2.42633	2.13051			500	275.585	265.929	261.312	132.029	171.5	180
0.16629	-76.0459	0.16625	-76.4439	0.16627	-76.6492	0.16637	-76.2392	0.16639	-75.329	0.16642	-74.2397	0.16086	-74.4386	0.14981	-75.1737	0.13876	-76.1539	0.11659	-74.2083	0.06139	-46.9846			0.16637	-76.2392	0.19433	-56.7524	0.19423	-42.5652	0.19466	126.689	0.14056	46.5168			3	2.76176	2.69492	2.69255	2.17216			1000	273.662	257.363	250.173	75.0361	124.6	138
0.16529	-75.3973	0.16525	-77.5064	0.16526	-77.6085	0.16538	-76.7464	0.1654	-75.4394	0.16545	-74.3418	0.15887	-74.6908	0.14581	-75.9777	0.13275	-77.326	0.1066	-77.6964	0.04137	-57.2287			0.16538	-76.7464	0.19334	-60.1244	0.19324	-52.1142	0.19371	119.773	0.13954	44.8486			3.30103	3.04277	2.9411	2.9268	2.21961			2000	271.196	236.805	211.471	40.2661	78	114
0.16428	-77.6388	0.16424	-78.3372	0.16426	-78.8067	0.16438	-77.3689	0.16439	-75.9772	0.16443	-74.7409	0.15688	-75.0934	0.14181	-76.7412	0.12674	-78.5162	0.09658	-80.771	0.02139	-67.064			0.16438	-77.3689	0.19232	-62.5868	0.19073	-63.728	0.19267	113.064	0.13853	43.2159			3.47712	3.20066	3.07121	3.02238				3000	269.095	215.158	170.327	27.0906	58.3	89
0.1633	-75.7502	0.16327	-76.4433	0.16326	-77.0996	0.16336	-77.4684	0.16339	-76.02	0.16343	-74.9927	0.15488	-75.4173	0.1378	-77.529	0.12073	-79.6856	0.08658	-83.746	0.00137	-77.2252			0.16336	-77.4684	0.19131	-63.9355	0.18819	-69.9177	0.19166	106.61	0.13754	41.5691			3.69897	3.39161	3.20976	3.07547				5000	260.952	172.352	113.437		43	53
0.16228	-77.3412	0.16224	-78.2326	0.16225	-78.7993	0.16236	-77.1812	0.16239	-76.7331	0.16243	-75.1325	0.15289	-75.7673	0.1338	-78.2835	0.11474	-80.9158	0.07658	-86.9189	-0.01862	-88.0201			0.16236	-77.1812	0.1903	-65.1172	0.18719	-70.4337	0.19064	100.391	0.13655	39.9875			4	3.63009	3.31939	3.03414				10000	232.873	104.428	51.7629		31.7	20
0.16128	-77.3596	0.16126	-77.1928	0.16127	-78.3325	0.16137	-77.0017	0.16139	-76.7266	0.16143	-75.3047	0.15088	-76.153	0.1298	-79.0848	0.10874	-82.2582	0.06659	-89.9276	-0.03873	-99.7254			0.16137	-77.0017	0.18932	-66.2503	0.18618	-70.7501	0.18965	94.4032	0.13555	38.4465
0.16029	-77.0758	0.16026	-78.0368	0.16027	-78.5968	0.16038	-77.8201	0.1604	-76.6747	0.16043	-75.4948	0.14889	-76.6178	0.12579	-79.9497	0.10275	-83.7171	0.05658	-93.5194	-0.05869	-111.782			0.16038	-77.8201	0.1883	-67.2892	0.18516	-70.7594	0.18863	88.6003	0.13456	36.8772
0.1593	-78.4366	0.15927	-79.4232	0.15927	-79.384	0.15938	-78.1469	0.1594	-76.9979	0.15944	-75.6213	0.14689	-77.0619	0.1218	-80.8132	0.09676	-85.2426	0.04658	-97.0613	-0.07869	-124.437			0.15938	-78.1469	0.18728	-68.0044	0.1842	-70.5046	0.18766	83.0575	0.13355	35.3348
0.1583	-78.3859	0.15825	-78.6823	0.15828	-79.5109	0.15837	-78.5965	0.15839	-77.8185	0.15845	-76.0277	0.1449	-77.5596	0.11782	-81.7411	0.09075	-86.9262	0.03661	-101.169	-0.09868	-137.628			0.15837	-78.5965	0.18628	-68.2558	0.1832	-70.3644	0.18665	77.6296	0.13257	33.8303
0.15728	-77.5767	0.15726	-79.118	0.15726	-79.4077	0.15739	-78.7734	0.15739	-77.2363	0.15743	-76.4528	0.14289	-77.9914	0.1138	-82.8023	0.08475	-88.731	0.02662	-105.272	-0.11868	-151.214			0.15739	-78.7734	0.18529	-68.8796	0.18219	-69.8855	0.18565	72.3787	0.13153	32.2963
0.1563	-78.427	0.15626	-79.905	0.15627	-80.3734	0.15638	-78.3674	0.1564	-77.6329	0.15644	-76.5181	0.1409	-78.3564	0.10981	-83.716	0.07875	-90.6471	0.01658	-109.956	-0.13868	-165.103			0.15638	-78.3674	0.18428	-69.3122	0.18119	-69.5754	0.18465	67.3097	0.13056	30.8409
0.1553	-78.8717	0.15527	-78.1451	0.15525	-79.418	0.15539	-78.8598	0.15539	-77.6794	0.1554	-76.7182	0.13891	-78.791	0.1058	-84.8284	0.07273	-92.7327	0.0066	-114.872	-0.15866	-179.207			0.15539	-78.8598	0.1833	-69.8447	0.18019	-69.3807	0.18363	62.4661	0.12952	29.3469
0.1543	-79.5391	0.15424	-81.4317	0.15425	-81.0409	0.15438	-79.6979	0.1544	-78.1502	0.15443	-76.8414	0.13689	-79.3807	0.10182	-85.9044	0.06675	-94.8858	-0.00337	-120.301	-0.17868	-193.593			0.15438	-79.6979	0.18229	-70.4226	0.17767	-69.382	0.18264	57.7267	0.12854	27.9438
0.1533	-79.7952	0.15327	-78.6707	0.15326	-80.5001	0.15338	-79.6439	0.15341	-78.1827	0.15343	-76.9437	0.13488	-79.7376	0.09781	-87.1857	0.06077	-97.2328	-0.01335	-125.961	-0.19869	-208.151			0.15338	-79.6439	0.18129	-70.6776	0.17519	-69.6943	0.18166	53.1681	0.12753	26.4725
0.15229	-78.2414	0.15227	-79.547	0.15226	-79.9374	0.15238	-79.1466	0.1524	-78.4163	0.15244	-76.9915	0.1329	-80.1347	0.09382	-88.3096	0.05475	-99.6719	-0.02341	-132.193	-0.21869	-222.788			0.15238	-79.1466	0.18028	-71.244	0.17416	-69.6279	0.18069	48.7812	0.12653	25.0358
0.15131	-79.8631	0.15127	-81.2795	0.15127	-81.5469	0.15139	-79.5255	0.15142	-78.5364	0.15147	-77.1364	0.13089	-80.7852	0.08981	-89.6354	0.04876	-102.188	-0.03347	-138.778	-0.2387	-237.537			0.15139	-79.5255	0.17928	-71.7319	0.17317	-69.5471	0.17968	44.5179	0.12554	23.6056
0.15032	-80.7492	0.15027	-79.8539	0.15028	-80.4477	0.1504	-80.6762	0.15043	-79.159	0.15045	-77.6314	0.1289	-81.1701	0.08581	-91.0282	0.04279	-104.974	-0.04348	-145.294	-0.25867	-252.259			0.1504	-80.6762	0.17831	-71.8794	0.17216	-69.6182	0.17866	40.4083	0.12454	22.1842
0.14931	-79.8309	0.14927	-82.2409	0.14928	-81.769	0.1494	-80.7307	0.14942	-79.6318	0.14946	-77.8982	0.12689	-81.5842	0.08182	-92.3698	0.03678	-107.947	-0.05346	-152.325	-0.2787	-266.992			0.1494	-80.7307	0.17729	-72.2876	0.17117	-69.5833	0.17621	31.0923	0.12356	20.8069
0.14832	-81.2591	0.14826	-80.5504	0.14829	-82.0627	0.1484	-80.2561	0.1484	-79.4809	0.14848	-77.9462	0.1249	-82.234	0.07781	-93.8235	0.03077	-111.074	-0.06345	-159.543	-0.29869	-281.801			0.1484	-80.2561	0.17628	-72.8689	0.17016	-69.7057	0.17369	22.2293	0.12256	19.4693
0.14732	-80.5627	0.14729	-81.8858	0.14728	-81.579	0.14741	-80.4918	0.14743	-79.3854	0.14744	-78.3769	0.12288	-82.6117	0.0738	-95.3766	0.02479	-114.243	-0.07345	-166.999	-0.31871	-296.295			0.14741	-80.4918	0.17533	-73.2563	0.16918	-69.7842	0.17269	18.8743	0.12157	18.1231
0.14631	-80.8292	0.14626	-81.7425	0.14628	-82.8428	0.14639	-81.6637	0.14642	-80.5175	0.14646	-78.5644	0.12089	-83.1664	0.06982	-96.9946	0.01879	-117.695	-0.08343	-174.904	-0.33871	-310.535			0.14639	-81.6637	0.17428	-73.5076	0.16819	-69.8062	0.17169	15.6462	0.12055	16.7747
0.14531	-81.808	0.14527	-82.807	0.14529	-82.5984	0.14541	-81.8276	0.14541	-80.5926	0.14545	-78.9372	0.1189	-83.6319	0.06584	-98.6642	0.01279	-121.249	-0.09346	-183.107	-0.35871	-324.617			0.14541	-81.8276	0.1733	-73.7783	0.16717	-69.9505	0.17071	12.5567	0.11957	15.45
0.14431	-81.7656	0.14427	-81.1151	0.14428	-82.8037	0.14441	-81.9093	0.14443	-80.2829	0.14446	-79.0188	0.1169	-84.2167	0.06182	-100.427	0.00678	-125.046	-0.10344	-191.421	-0.37869	-338.117			0.14441	-81.9093	0.17228	-74.1387	0.16618	-70.1139	0.16974	9.64792	0.11856	14.1187
0.14333	-81.72	0.14329	-82.9885	0.14328	-83.8443	0.14341	-81.41	0.14342	-81.0494	0.14345	-79.2306	0.1149	-84.7223	0.05782	-102.176	0.00079824	-128.821	-0.11344	-199.915	-0.3987	-350.977			0.14341	-81.41	0.17133	-74.464	0.16517	-70.5143	0.16884	7.08909	0.11755	12.8112
0.14232	-82.7553	0.14229	-82.9463	0.14225	-83.3979	0.1424	-82.1258	0.14242	-80.6722	0.14246	-79.5536	0.0979	-89.9666	0.05382	-104.119	-0.00521	-132.863	-0.12344	-208.855	-0.41877	-362.875			0.1424	-82.1258	0.17032	-74.8929	0.16416	-70.7658	0.16796	4.74628	0.11506	9.80822
0.14133	-82.7904	0.14129	-83.4227	0.14129	-82.9002	0.14142	-82.4856	0.14141	-81.2575	0.14145	-79.7452	0.0809	-96.7569	0.04983	-105.963	-0.01119	-137.019	-0.13343	-217.869	-0.43884	-373.342			0.14142	-82.4856	0.16932	-75.3557	0.16318	-70.7292	0.16687	1.6424	0.11259	6.77107
0.14031	-82.7316	0.14029	-84.7736	0.14028	-84.2285	0.14043	-83.0594	0.14043	-81.3981	0.14047	-79.9407	0.07889	-97.5312	0.04586	-107.94	-0.01719	-141.366	-0.14343	-226.987	-0.45889	-381.884			0.14043	-83.0594	0.1683	-75.6816	0.16217	-70.9169	0.16577	-1.27334	0.11159	5.36143
0.13932	-83.883	0.13928	-82.9532	0.13929	-84.317	0.13942	-82.9447	0.13943	-82.2999	0.13947	-80.247	0.07689	-98.3203	0.04184	-110.095	-0.02322	-146.084	-0.15343	-236.208	-0.4789	-388.111			0.13942	-82.9447	0.1673	-75.8966	0.16116	-71.2038	0.16474	-3.90187	0.11057	4.12659
0.13831	-83.393	0.13827	-85.3665	0.13826	-85.0258	0.1384	-83.9305	0.13843	-82.3785	0.13846	-80.6027	0.07489	-99.3034	0.03783	-112.315	-0.0293	-151.152	-0.16342	-245.708	-0.49893	-391.658			0.1384	-83.9305	0.16627	-76.3371	0.16017	-71.3406	0.16372	-6.33134	0.10958	2.88593
0.13733	-84.4547	0.13726	-82.5273	0.13729	-84.9289	0.13741	-83.7176	0.13742	-82.1284	0.13745	-80.6228	0.07288	-100.097	0.03383	-114.657	-0.03529	-155.821	-0.17342	-255.272	-0.51895	-392.069			0.13741	-83.7176	0.16532	-76.6073	0.15916	-71.5791	0.16273	-8.66374	0.10857	1.68063
0.13633	-83.2847	0.13627	-84.9673	0.13628	-84.7113	0.13642	-83.1311	0.13642	-82.2379	0.13646	-80.9859	0.07089	-101.016	0.02984	-116.946	-0.04132	-160.787	-0.18341	-264.856	-0.53901	-388.707			0.13642	-83.1311	0.16431	-76.8924	0.15817	-72.1184	0.16174	-10.9476	0.10759	0.47051
0.13529	-84.1708	0.13528	-84.525	0.13527	-84.9698	0.13541	-84.1522	0.13541	-82.9955	0.13544	-81.2736	0.06888	-102.028	0.02585	-119.315	-0.04729	-165.784	-0.19342	-274.667	-0.55904	-381.413			0.13541	-84.1522	0.16329	-77.4435	0.15716	-72.6129	0.16074	-13.2406	0.10657	-0.6945
0.13429	-84.1763	0.13428	-84.7382	0.1343	-85.2641	0.1344	-84.5494	0.13442	-82.8704	0.13446	-81.2912	0.0669	-102.881	0.02184	-121.918	-0.05326	-170.847	-0.20342	-284.52	-0.57905	-370.573			0.1344	-84.5494	0.1623	-77.545	0.15616	-72.6321	0.1597	-15.4667	0.10556	-1.89252
0.1333	-85.6656	0.13327	-86.0227	0.13329	-86.7251	0.13343	-84.1774	0.13342	-82.8964	0.13345	-81.5029	0.0649	-103.793	0.01785	-124.469	-0.05927	-176.167	-0.21339	-294.331	-0.59906	-357.481			0.13343	-84.1774	0.1613	-77.846	0.15517	-72.7512	0.1587	-17.5888	0.1046	-3.0732
0.13231	-85.31	0.13227	-84.9939	0.13228	-86.909	0.1324	-85.1717	0.13242	-84.0938	0.13244	-82.0066	0.0629	-104.815	0.01383	-127.088	-0.06526	-181.632	-0.22343	-304.203	-0.61908	-343.254			0.1324	-85.1717	0.16027	-78.1496	0.15417	-72.9257	0.1577	-19.5769	0.10357	-4.22051
0.1313	-85.3002	0.13128	-86.5327	0.1313	-85.8454	0.13142	-85.2699	0.13142	-83.5589	0.13145	-82.2291	0.0609	-105.835	0.00985	-129.821	-0.07126	-187.29	-0.2334	-314.067	-0.63909	-328.53			0.13142	-85.2699	0.15931	-78.2481	0.15317	-73.1069	0.15669	-21.4667	0.10257	-5.39844
0.13031	-85.1682	0.13028	-85.8051	0.13027	-86.9275	0.13041	-85.4815	0.13042	-84.223	0.13045	-82.2719	0.05889	-107.007	0.00586	-132.666	-0.07727	-192.998	-0.24343	-324.028	-0.6521	-318.607			0.13041	-85.4815	0.15825	-78.7394	0.15219	-73.1486	0.15569	-23.2996	0.10158	-6.50658
0.12933	-86.1875	0.1293	-86.0847	0.1293	-86.838	0.1294	-85.4902	0.12942	-84.4992	0.12946	-82.5269	0.05688	-107.826	0.00184	-135.581	-0.08328	-198.928	-0.2534	-333.792	-0.65269	-313.577			0.1294	-85.4902	0.15729	-79.1946	0.15118	-73.3976	0.15469	-25.085	0.1006	-7.65326
0.12833	-85.5475	0.12828	-86.7165	0.12829	-87.0717	0.12841	-86.1465	0.12842	-84.3442	0.12845	-82.8342	0.05489	-108.964	-0.00213	-138.512	-0.08926	-204.936	-0.26341	-343.572	-0.65121	-304.177			0.12841	-86.1465	0.15629	-79.3936	0.15019	-73.6448	0.15369	-26.7913	0.09959	-8.80302
0.12731	-86.4005	0.12729	-86.7379	0.12728	-87.4473	0.12739	-86.3314	0.12745	-84.9396	0.12746	-83.0056	0.0529	-110.041	-0.00614	-141.527	-0.09524	-211.047	-0.2734	-353.228	-0.63829	-248.422			0.12739	-86.3314	0.15531	-79.422	0.14918	-73.9424	0.15266	-28.5175	0.09856	-9.90816
0.1263	-88.4367	0.12627	-88.8682	0.12628	-88.9063	0.12642	-86.8147	0.12643	-85.6389	0.12645	-83.3553	0.05089	-111.055	-0.01013	-144.735	-0.10125	-217.247	-0.2834	-362.738	-0.61805	-176.991			0.12642	-86.8147	0.15428	-79.9545	0.1482	-74.3583	0.15169	-30.1522	0.09757	-11.0077
0.12531	-87.1384	0.12528	-87.8752	0.12528	-88.3753	0.1254	-87.3192	0.12541	-85.8061	0.12545	-83.9486	0.0489	-112.054	-0.01413	-147.91	-0.10727	-223.616	-0.2934	-372.381	-0.5979	-120.956			0.1254	-87.3192	0.15327	-80.225	0.14722	-74.3526	0.15068	-31.7086	0.09657	-12.1152
0.12429	-87.9536	0.12428	-87.92	0.12429	-88.0965	0.12439	-87.1197	0.12441	-85.726	0.12446	-83.9921	0.04692	-113.186	-0.0181	-151.262	-0.11329	-230.054	-0.30342	-381.692	-0.57779	-76.2482			0.12439	-87.1197	0.15233	-80.5357	0.1462	-74.6278	0.14966	-33.2259	0.09558	-13.1826
0.12331	-88.2627	0.12327	-88.7568	0.12329	-88.9918	0.1234	-87.4087	0.1234	-86.0573	0.12343	-84.4172	0.04492	-114.374	-0.02214	-154.742	-0.11927	-236.618	-0.31345	-390.858	-0.55771	-40.4946			0.1234	-87.4087	0.15131	-80.9045	0.14519	-75.1334	0.14865	-34.722	0.09458	-14.2438
0.12232	-87.833	0.12227	-87.9952	0.12227	-89.1431	0.1224	-87.8097	0.12242	-86.8128	0.12245	-84.5183	0.04292	-115.734	-0.02622	-159.132	-0.12526	-243.138	-0.32343	-399.733	-0.53764	-11.6296			0.1224	-87.8097	0.15028	-81.2434	0.14418	-75.2172	0.14768	-36.1576	0.0936	-15.2954
0.12131	-88.7738	0.12128	-88.4817	0.12129	-88.4406	0.12139	-88.5621	0.12143	-86.3961	0.12146	-84.6853	0.0409	-116.894	-0.03022	-162.532	-0.13126	-249.78	-0.33342	-408.317	-0.51756	12.0692			0.12139	-88.5621	0.1493	-81.4414	0.1432	-75.4346	0.14666	-37.5705	0.0926	-16.3729
0.12031	-88.1357	0.12027	-90.3002	0.12028	-91.0251	0.1204	-88.3589	0.12043	-86.7424	0.12046	-84.9444	0.03892	-118.133	-0.03423	-165.985	-0.13727	-256.501	-0.34341	-416.441	-0.49753	32.1129			0.1204	-88.3589	0.14829	-81.7758	0.14221	-75.6254	0.14568	-38.9285	0.09159	-17.4331
0.11931	-89.2756	0.11928	-89.3945	0.11929	-90.0013	0.11938	-88.8599	0.11941	-87.6642	0.11946	-85.3411	0.03689	-119.498	-0.03825	-169.488	-0.14325	-263.346	-0.35343	-423.989	-0.47748	49.7088			0.11938	-88.8599	0.14728	-82.1741	0.14118	-75.996	0.14466	-40.2548	0.0906	-18.4734
0.11831	-89.2389	0.11825	-89.5902	0.1183	-89.148	0.11841	-89.0801	0.11843	-87.405	0.11844	-85.6161	0.0349	-120.732	-0.04223	-173.283	-0.14925	-270.18	-0.36342	-430.929	-0.45749	65.9399			0.11841	-89.0801	0.14629	-82.3531	0.1402	-76.2355	0.14369	-41.5283	0.08957	-19.5235
0.1173	-89.0862	0.11726	-90.5388	0.1173	-91.2164	0.11739	-89.1717	0.11743	-87.5021	0.11745	-85.8591	0.03292	-121.923	-0.04621	-177.01	-0.15524	-277.024	-0.37341	-437.22	-0.43748	81.6908			0.11739	-89.1717	0.1453	-82.7486	0.13919	-76.6046	0.14271	-42.7904	0.08858	-20.5331
0.11629	-90.7072	0.11628	-90.2785	0.11628	-90.997	0.11639	-89.1402	0.11641	-88.2639	0.11645	-85.9764	0.03089	-123.434	-0.05023	-180.921	-0.16126	-283.995	-0.38342	-442.641	-0.41744	97.5866			0.11639	-89.1402	0.14429	-83.0423	0.1382	-76.7495	0.14171	-44.0007	0.08756	-21.5689
0.1153	-90.5999	0.11527	-90.5487	0.11528	-90.5349	0.11538	-90.0702	0.11542	-88.2822	0.11545	-86.334	0.0289	-124.628	-0.05421	-184.696	-0.16722	-291.001	-0.39342	-447.104	-0.39738	113.866			0.11538	-90.0702	0.14328	-83.3471	0.13718	-76.9005	0.14072	-45.204	0.08658	-22.5802
0.11431	-90.8175	0.11429	-90.9918	0.11428	-91.8954	0.1144	-90.3689	0.11442	-88.5915	0.11444	-86.6886	0.02692	-125.95	-0.05819	-188.707	-0.17322	-298.105	-0.40343	-450.347	-0.37738	130.655			0.1144	-90.3689	0.1423	-83.545	0.1362	-77.2429	0.13971	-46.3798	0.08556	-23.6247
0.1133	-91.4585	0.11329	-92.7172	0.11328	-93.5845	0.11339	-90.6406	0.11341	-89.5951	0.11347	-87.265	0.02493	-127.459	-0.0622	-192.912	-0.17924	-305.126	-0.41342	-452.356	-0.35741	148.037			0.11339	-90.6406	0.1413	-83.8981	0.13517	-77.5868	0.1387	-47.4885	0.08455	-24.6071
0.11231	-91.4935	0.11227	-91.3149	0.11228	-90.9527	0.11239	-90.7027	0.11242	-89.3937	0.11245	-87.622	0.02292	-129.047	-0.06621	-197.157	-0.18524	-312.214	-0.42355	-453.652	-0.33742	166.18			0.11239	-90.7027	0.14028	-84.1124	0.13419	-77.732	0.13771	-48.5726	0.08361	-25.6112
0.11131	-91.5388	0.11127	-93.001	0.11128	-92.6961	0.1114	-90.8869	0.11142	-89.5951	0.11145	-87.8275	0.02093	-130.361	-0.07021	-201.413	-0.19126	-319.335	-0.43356	-452.55	-0.31743	184.812			0.1114	-90.8869	0.13929	-84.3669	0.13318	-78.0565	0.13671	-49.6398	0.08262	-26.5682
0.11031	-92.2175	0.11027	-92.4487	0.11028	-93.0203	0.1104	-92.0095	0.11044	-90.1237	0.11044	-88.1111	0.01892	-131.792	-0.07419	-205.748	-0.19722	-326.505	-0.44358	-449.998	-0.29745	204.05			0.1104	-92.0095	0.1383	-84.8302	0.13219	-78.3347	0.13572	-50.658	0.08157	-27.5616
0.10928	-92.3062	0.10928	-93.5229	0.10928	-94.5659	0.1094	-91.5398	0.10943	-90.4691	0.10945	-88.3991	0.01692	-133.355	-0.07822	-210.214	-0.20324	-333.613	-0.45356	-445.923	-0.27744	223.777			0.1094	-91.5398	0.13731	-85.261	0.13118	-78.3997	0.1347	-51.6645	0.08059	-28.5337
0.10831	-93.2131	0.10828	-91.8092	0.10831	-92.4112	0.10844	-91.3066	0.10842	-90.67	0.10846	-88.4594	0.01491	-134.846	-0.08221	-214.62	-0.20923	-340.728	-0.46357	-440.072	-0.25747	243.842			0.10844	-91.3066	0.13628	-85.5607	0.13019	-78.6713	0.13374	-52.6548	0.07958	-29.5171
0.10731	-93.7105	0.10727	-95.0729	0.10729	-94.5927	0.10742	-92.6993	0.10741	-90.9124	0.10746	-88.8163	0.01292	-136.351	-0.08622	-219.224	-0.21523	-347.805	-0.47357	-432.526	-0.23748	264.174			0.10742	-92.6993	0.13529	-85.7571	0.12921	-78.8882	0.1327	-53.6096	0.07859	-30.4939
0.10631	-93.7046	0.10626	-94.0521	0.1063	-95.1316	0.10642	-93.8063	0.10641	-91.9248	0.10648	-88.9976	0.01092	-138.032	-0.09021	-223.758	-0.22123	-354.882	-0.48359	-423.379	-0.21747	284.576			0.10642	-93.8063	0.13431	-86.2756	0.12818	-79.1269	0.1317	-54.5411	0.0776	-31.431
0.10532	-94.2061	0.1053	-93.9309	0.10532	-93.2682	0.10541	-93.7244	0.10543	-91.6822	0.10546	-89.2853	0.0089	-139.553	-0.0942	-228.37	-0.22724	-361.937	-0.49359	-412.775	-0.19747	304.718			0.10541	-93.7244	0.1333	-86.4134	0.1272	-79.4943	0.1307	-55.4554	0.07659	-32.3698
0.10432	-94.318	0.10428	-94.8385	0.1043	-96.2525	0.10441	-93.0163	0.10443	-91.8935	0.10448	-89.7947	0.00692	-141.246	-0.0982	-233.121	-0.23322	-368.989	-0.5036	-401.143	-0.17744	324.371			0.10441	-93.0163	0.1323	-86.7627	0.12618	-79.9244	0.12969	-56.3136	0.0756	-33.3111
0.10332	-94.9504	0.10328	-95.5819	0.10332	-95.7376	0.10342	-93.6114	0.10343	-92.6132	0.10347	-89.961	0.0049	-142.76	-0.10222	-237.802	-0.23925	-375.95	-0.51359	-388.746	-0.15745	343.29			0.10342	-93.6114	0.1313	-87.0687	0.12519	-80.1698	0.12871	-57.1783	0.07463	-34.2336
0.10232	-95.2792	0.10228	-94.664	0.10231	-95.096	0.10241	-95.1617	0.10243	-92.5264	0.10246	-90.3559	0.00292	-144.404	-0.10622	-242.744	-0.24521	-382.789	-0.52357	-376.054	-0.13743	360.962			0.10241	-95.1617	0.1303	-87.382	0.12419	-80.469	0.1277	-58.0167	0.07358	-35.18
0.10133	-94.8449	0.1013	-96.1108	0.10128	-96.9621	0.1014	-94.7661	0.10145	-93.7117	0.10147	-91.0063	0.000923818	-145.991	-0.11021	-247.491	-0.25122	-389.632	-0.5336	-363.213	-0.11744	377.318			0.1014	-94.7661	0.12932	-87.7932	0.12319	-80.6571	0.12671	-58.8101	0.07259	-36.1038
0.10033	-96.8734	0.10029	-97.8137	0.1003	-98.164	0.10041	-95.4821	0.10042	-93.8112	0.10046	-91.4947	-0.00109	-147.645	-0.1142	-252.432	-0.25723	-396.393	-0.54361	-350.703	-0.09736	391.982			0.10041	-95.4821	0.12828	-88.0995	0.12218	-80.8996	0.12573	-59.6007	0.07159	-37.0498
0.09933	-96.9284	0.09928	-95.1533	0.0993	-96.3451	0.09941	-95.9374	0.09942	-93.9375	0.09947	-91.8538	-0.00307	-149.452	-0.11822	-257.481	-0.2632	-403.085	-0.55362	-338.597	-0.07735	404.604			0.09941	-95.9374	0.12728	-88.3708	0.1212	-81.207	0.12472	-60.3822	0.07058	-37.9336
0.09832	-96.6321	0.0983	-98.6636	0.09829	-97.3673	0.0984	-95.7624	0.09843	-94.2095	0.09848	-92.0764	-0.00507	-151.318	-0.12221	-262.463	-0.2692	-409.784	-0.56358	-326.542	-0.05734	414.732			0.0984	-95.7624	0.12631	-88.7677	0.1202	-81.5595	0.1237	-61.1886	0.06961	-38.819
0.09732	-97.4765	0.09729	-96.1221	0.0973	-98.719	0.09742	-96.2922	0.09744	-94.8213	0.09747	-92.566	-0.00708	-153.131	-0.12622	-267.439	-0.27524	-416.382	-0.57359	-314.901	-0.03732	422.164			0.09742	-96.2922	0.12529	-89.1059	0.11921	-81.8596	0.12273	-61.925	0.0686	-39.7223
0.0963	-96.3931	0.09629	-98.9562	0.0963	-97.2968	0.09641	-96.691	0.09642	-95.2287	0.09647	-92.6044	-0.00908	-155.051	-0.13021	-272.566	-0.28121	-422.852	-0.58357	-303.463	-0.01717	426.517			0.09641	-96.691	0.12428	-89.353	0.11819	-82.1455	0.12174	-62.6322	0.06758	-40.6508
0.09533	-98.7725	0.09528	-97.4179	0.09531	-99.4023	0.09544	-97.0954	0.09542	-95.8369	0.09545	-93.065	-0.01107	-156.823	-0.13421	-277.626	-0.28722	-429.304	-0.59356	-292.181	0.00289	426.241			0.09544	-97.0954	0.1233	-89.7442	0.11719	-82.3392	0.12072	-63.3666	0.0666	-41.5531
0.09431	-99.3065	0.09428	-100.657	0.0943	-99.7999	0.09441	-97.9179	0.09443	-96.0906	0.09445	-93.4811	-0.01305	-158.493	-0.13823	-282.735	-0.29321	-435.555	-0.60356	-280.826	0.02296	420.533			0.09441	-97.9179	0.12229	-90.1386	0.11618	-82.7644	0.11972	-64.0559	0.06558	-42.4192
0.09332	-97.7535	0.09329	-98.287	0.09328	-100.673	0.09341	-100.059	0.09341	-97.3716	0.09346	-93.938	-0.01506	-160.619	-0.14221	-287.824	-0.29921	-441.659	-0.61357	-269.508	0.04306	408.13			0.09341	-100.059	0.12128	-90.3432	0.1152	-82.9518	0.11874	-64.7427	0.06459	-43.291
0.09232	-100.359	0.09229	-100.131	0.09228	-100.04	0.09239	-99.2122	0.09242	-97.0704	0.09247	-94.172	-0.01706	-162.486	-0.1462	-292.953	-0.30521	-447.551	-0.62356	-258.308	0.06314	387.961			0.09239	-99.2122	0.12029	-90.5907	0.11418	-83.3401	0.11773	-65.4131	0.0636	-44.1988
0.09132	-100.123	0.09131	-99.4415	0.09129	-99.8484	0.09139	-98.4911	0.09142	-97.0171	0.09147	-94.571	-0.01906	-164.402	-0.15021	-298.179	-0.31123	-453.296	-0.63356	-247.231	0.0832	361.088			0.09139	-98.4911	0.1193	-91.1602	0.11318	-83.7429	0.11673	-66.0701	0.0626	-45.0521
0.09032	-100.356	0.09029	-101.705	0.09027	-101.371	0.09041	-98.489	0.09042	-97.3518	0.09046	-94.9177	-0.02107	-166.384	-0.1542	-303.312	-0.31722	-458.785	-0.64354	-236.22	0.10323	330.443			0.09041	-98.489	0.11832	-91.4789	0.11216	-84.0194	0.11573	-66.7095	0.06158	-45.9206
0.0893	-100.796	0.0893	-99.6135	0.08931	-101.22	0.08941	-99.3341	0.08944	-97.6465	0.08946	-95.341	-0.02306	-168.281	-0.15819	-308.483	-0.32322	-463.954	-0.64904	-230.368	0.12322	300.196			0.08941	-99.3341	0.11728	-91.7549	0.11117	-84.3607	0.11473	-67.3485	0.06057	-46.809
0.0883	-101.561	0.08829	-101.933	0.08828	-102.745	0.08841	-100.533	0.08842	-98.5437	0.08846	-95.7862	-0.02517	-172.187	-0.16219	-313.819	-0.32923	-468.763	-0.65015	-229.399	0.14317	274.201			0.08841	-100.533	0.11629	-92.055	0.11018	-84.6595	0.11372	-67.9732	0.0596	-47.6588
0.08732	-101.968	0.08728	-103.238	0.08728	-102.073	0.08741	-101.327	0.08742	-99.5763	0.08746	-96.3684	-0.02716	-173.947	-0.1662	-319.06	-0.33522	-473.324	-0.65134	-223.944	0.16309	253.078			0.08741	-101.327	0.11529	-92.3895	0.10918	-84.8559	0.11272	-68.5777	0.0586	-48.5416
0.08629	-103.142	0.08628	-100.837	0.08631	-101.649	0.08637	-101.199	0.08641	-99.3988	0.08646	-96.6818	-0.02915	-175.694	-0.17018	-324.444	-0.34124	-477.506	-0.65062	-220.211	0.18307	235.456			0.08637	-101.199	0.1143	-92.7436	0.10819	-85.1679	0.11172	-69.1605	0.05763	-49.3692
0.08531	-101.917	0.08528	-103.619	0.08529	-103.922	0.08539	-101.404	0.08542	-99.5883	0.08546	-96.991	-0.03116	-177.352	-0.17418	-329.622	-0.34724	-481.102	-0.64413	-170.268	0.19504	225.852			0.08539	-101.404	0.1133	-93.2088	0.10717	-85.5673	0.11072	-69.7416	0.05658	-50.1955
0.08432	-102.927	0.08428	-103.645	0.08429	-104.135	0.0844	-102.087	0.08442	-100.058	0.08446	-97.3811	-0.03318	-179.345	-0.17816	-334.98	-0.35326	-484.183	-0.634	-110.119	0.19801	223.603			0.0844	-102.087	0.11228	-93.6055	0.10619	-85.8925	0.10971	-70.3176	0.05557	-51.0529
0.0833	-102.98	0.08327	-103.031	0.0833	-103.008	0.0834	-102.109	0.08342	-100.293	0.08347	-97.6772	-0.03516	-181.314	-0.18219	-340.395	-0.35924	-486.739	-0.62393	-65.8126	0.20054	217.216			0.0834	-102.109	0.1113	-94.0547	0.10519	-86.1759	0.10871	-70.8855	0.05309	-52.8729
0.0823	-104.087	0.08229	-104.365	0.08231	-104.833	0.08242	-102.286	0.08243	-100.734	0.08246	-98.297	-0.03715	-183.357	-0.18619	-345.647	-0.36523	-488.837	-0.61386	-32.5223	0.19923	212.743			0.08242	-102.286	0.11029	-94.312	0.10421	-86.4899	0.10772	-71.4519	0.05053	-54.9676
0.08131	-105.854	0.08126	-105.757	0.0813	-105.218	0.0814	-103.349	0.08142	-101.644	0.08146	-98.7531	-0.03915	-185.428	-0.19018	-350.877	-0.37123	-490.16	-0.60381	-6.6296	0.18635	155.635			0.0814	-103.349	0.10931	-94.8656	0.1032	-86.8209	0.10671	-72.0095	0.04953	-55.8089
0.0803	-103.339	0.08027	-104.591	0.08028	-105.804	0.08041	-103.942	0.08042	-101.781	0.08048	-99.3689	-0.04117	-187.65	-0.19418	-356.123	-0.37726	-490.914	-0.59383	13.6821	0.17513	114.759			0.08041	-103.942	0.10831	-95.0009	0.10219	-87.054	0.10572	-72.51	0.04853	-56.6763
0.0793	-104.977	0.07927	-105.807	0.07929	-105.631	0.0794	-104.037	0.07943	-102.624	0.07945	-99.7785	-0.04316	-189.742	-0.19821	-361.51	-0.38326	-490.921	-0.58375	29.8297					0.0794	-104.037	0.1073	-95.3097	0.10121	-87.495	0.10473	-73.0876	0.04755	-57.5062
0.07832	-106.055	0.07828	-105.204	0.07828	-106.744	0.07839	-104.586	0.07845	-102.69	0.07846	-100.113	-0.04516	-191.94	-0.2022	-366.731	-0.38925	-490.303	-0.57374	43.378					0.07839	-104.586	0.10629	-96.1	0.10018	-87.9926	0.10373	-73.6027	0.04654	-58.3154
0.0773	-105.369	0.07729	-107.388	0.07729	-106.72	0.07739	-104.684	0.07742	-103.427	0.07746	-100.276	-0.04718	-194.19	-0.2062	-371.958	-0.39527	-488.823	-0.56373	54.7917					0.07739	-104.684	0.10527	-96.2104	0.09919	-88.246	0.10275	-74.1352	0.04553	-59.1502
0.07631	-107.19	0.07628	-106.713	0.0763	-107.504	0.0764	-105.211	0.07642	-103.556	0.07644	-100.793	-0.04915	-196.211	-0.21019	-377.214	-0.40126	-486.49	-0.55373	64.5435					0.0764	-105.211	0.10432	-96.4985	0.09819	-88.5776	0.10173	-74.6723	0.04456	-59.9379
0.07529	-109.314	0.07526	-109.184	0.07527	-109.048	0.07541	-106.897	0.07541	-104.563	0.07546	-101.456	-0.05115	-198.531	-0.21419	-382.393	-0.40726	-483.428	-0.54375	73.2624					0.07541	-106.897	0.10328	-96.8961	0.09719	-88.9534	0.10074	-75.1754	0.04353	-60.7545
0.07431	-107.48	0.07426	-107.85	0.07429	-108.39	0.07439	-108.439	0.0744	-105.789	0.07444	-102.316	-0.05315	-200.713	-0.2182	-387.612	-0.41328	-479.636	-0.53372	81.2258					0.07439	-108.439	0.10229	-97.3292	0.09619	-89.2888	0.09973	-75.6616	0.04255	-61.5393
0.0733	-108.96	0.07327	-108.399	0.07329	-108.897	0.07339	-107.252	0.07342	-104.834	0.07345	-102.721	-0.05514	-203.122	-0.2222	-392.777	-0.41937	-475.686	-0.52372	88.7447					0.07339	-107.252	0.10129	-97.6615	0.0952	-89.6136	0.09875	-76.1685	0.04154	-62.3808
0.07231	-108.834	0.07227	-110.174	0.07228	-109.63	0.07242	-106.941	0.07243	-105.625	0.07243	-103.033	-0.05714	-205.4	-0.2262	-397.711	-0.42541	-470.173	-0.51371	95.9902					0.07242	-106.941	0.1003	-98.0707	0.0942	-90.0739	0.09774	-76.6292	0.04054	-63.1683
0.07132	-109.023	0.07129	-109.177	0.07129	-110.111	0.07141	-107.736	0.07142	-106.097	0.07146	-103.215	-0.05916	-207.765	-0.23018	-402.812	-0.4314	-463.889	-0.5037	103.152					0.07141	-107.736	0.09927	-98.5509	0.09319	-90.4494	0.09674	-77.1369	0.03956	-63.9069
0.0703	-110.206	0.07027	-109.596	0.07029	-110.392	0.07041	-108.606	0.07043	-106.348	0.07046	-103.429	-0.06115	-210.17	-0.23421	-407.905	-0.43741	-456.908	-0.49373	110.173					0.07041	-108.606	0.0983	-99.0909	0.09218	-90.8395	0.09576	-77.596	0.03855	-64.7278
0.06931	-111.092	0.06928	-110.93	0.06929	-110.915	0.06942	-109.358	0.06942	-107.573	0.06944	-103.905	-0.06314	-212.631	-0.2382	-413.001	-0.44343	-449.276	-0.4837	117.416					0.06942	-109.358	0.09727	-99.4111	0.0912	-91.1484	0.09475	-78.0629	0.03756	-65.5063
0.06831	-110.911	0.06828	-112.479	0.06828	-113.545	0.06841	-110.24	0.06841	-108.134	0.06844	-104.711	-0.06516	-215.256	-0.24221	-417.915	-0.4494	-440.859	-0.47371	124.786					0.06841	-110.24	0.0963	-99.7515	0.0902	-91.5479	0.09376	-78.5169	0.03653	-66.2226
0.0673	-110.237	0.06726	-110.714	0.06728	-111.425	0.06741	-110.525	0.06742	-108.425	0.06746	-105.287	-0.06714	-217.785	-0.24619	-422.887	-0.45542	-431.906	-0.46373	132.398					0.06741	-110.525	0.09528	-100.012	0.08919	-91.8338	0.09273	-78.9747	0.03558	-67.0287
0.06632	-112.463	0.06631	-112.619	0.0663	-112.974	0.0664	-110.854	0.06642	-109.752	0.06647	-106.044	-0.06914	-220.271	-0.25018	-427.865	-0.46142	-422.384	-0.45373	140.292					0.0664	-110.854	0.09429	-100.361	0.08819	-92.3256	0.09174	-79.4386	0.03455	-67.817
0.06533	-114.418	0.0653	-112.438	0.06531	-112.753	0.06541	-111.187	0.06542	-109.52	0.06547	-106.466	-0.07114	-222.723	-0.25419	-432.661	-0.46742	-412.536	-0.44371	148.655					0.06541	-111.187	0.09329	-100.794	0.0872	-92.8069	0.09073	-79.8914	0.03357	-68.5651
0.06431	-111.747	0.06427	-114.567	0.06431	-114.007	0.06442	-112.15	0.06442	-109.448	0.06445	-106.543	-0.07315	-225.326	-0.25818	-437.315	-0.47341	-402.49	-0.43372	157.315					0.06442	-112.15	0.09231	-101.291	0.08619	-93.1778	0.08973	-80.3536	0.03254	-69.3475
0.0633	-114.998	0.06327	-113.353	0.06329	-114.574	0.06342	-112.334	0.06344	-109.825	0.06346	-106.983	-0.07516	-227.862	-0.26217	-442.089	-0.4794	-392.119	-0.42374	166.355					0.06342	-112.334	0.09129	-101.716	0.0852	-93.4763	0.08874	-80.8165	0.03155	-70.0692
0.0623	-115.271	0.0623	-116.24	0.0623	-116.132	0.06242	-113.288	0.06242	-111.21	0.06247	-107.828	-0.07713	-230.455	-0.26617	-446.902	-0.48542	-381.817	-0.41366	176.086					0.06242	-113.288	0.09032	-102.235	0.08417	-94.0691	0.08775	-81.2739	0.03054	-70.858
0.06132	-114.239	0.0613	-116.42	0.06129	-115.936	0.0614	-114.253	0.06142	-111.915	0.06147	-108.495	-0.07917	-233.163	-0.27018	-451.543	-0.49141	-371.54	-0.40362	186.085					0.0614	-114.253	0.08929	-102.728	0.08321	-94.2478	0.08673	-81.701	0.02955	-71.5353
0.06034	-116.02	0.0603	-114.338	0.06028	-114.982	0.06043	-114.28	0.06043	-112.168	0.06046	-108.85	-0.08115	-235.607	-0.27417	-456.036	-0.49742	-361.231	-0.39364	196.246					0.06043	-114.28	0.08829	-103.08	0.0822	-94.5347	0.08572	-82.1331	0.02855	-72.3087
0.05934	-115.67	0.05929	-117.44	0.0593	-116.614	0.05942	-114.666	0.05944	-112.674	0.05946	-109.398	-0.08315	-238.177	-0.27818	-460.558	-0.5034	-351.035	-0.38365	206.988					0.05942	-114.666	0.08728	-103.437	0.0812	-95.1267	0.08474	-82.5406	0.02753	-73.0755
0.05832	-117.857	0.05828	-117.156	0.05831	-118.702	0.05841	-115.508	0.05843	-113.742	0.05847	-109.916	-0.08515	-240.789	-0.28217	-464.96	-0.5094	-341.092	-0.37363	218.005					0.05841	-115.508	0.08627	-104.231	0.08019	-95.4792	0.08374	-82.9639	0.02655	-73.8151
0.05731	-117.794	0.05729	-116.417	0.05729	-116.884	0.0574	-115.887	0.05742	-113.851	0.05746	-110.329	-0.08715	-243.463	-0.28617	-469.404	-0.51539	-331.395	-0.36365	229.581					0.0574	-115.887	0.08526	-104.65	0.07918	-96.1872	0.08274	-83.4417	0.02555	-74.5683
0.05633	-117.867	0.05629	-119.079	0.05631	-119.122	0.05641	-116.9	0.05642	-114.502	0.05648	-111.149	-0.08913	-246.099	-0.29015	-473.486	-0.52141	-321.823	-0.35368	241.377					0.05641	-116.9	0.08429	-104.843	0.07818	-96.6128	0.08174	-83.8587	0.02454	-75.2656
0.05531	-119.553	0.0553	-120.491	0.05531	-119.53	0.0554	-117.542	0.05542	-115.502	0.05547	-111.705	-0.09114	-248.885	-0.29417	-477.667	-0.52739	-312.46	-0.34367	253.586					0.0554	-117.542	0.08329	-105.236	0.0772	-96.9887	0.08073	-84.2731	0.02354	-76.0366
0.05434	-118.711	0.05428	-118.549	0.0543	-121.499	0.0544	-117.869	0.05441	-115.521	0.05445	-112.295	-0.09314	-251.654	-0.29817	-481.601	-0.53339	-303.287	-0.33368	266.139					0.0544	-117.869	0.0823	-105.732	0.07619	-97.3692	0.07975	-84.6681	0.02255	-76.7735
0.05331	-119.795	0.05328	-121.626	0.05328	-121.029	0.05341	-118.252	0.05344	-116.343	0.05349	-112.714	-0.09514	-254.321	-0.30218	-485.588	-0.53939	-294.322	-0.32367	279.091					0.05341	-118.252	0.08129	-106.146	0.07517	-97.9427	0.07875	-85.0856	0.02156	-77.4984
0.05231	-121.285	0.05229	-119.927	0.05231	-121.158	0.05242	-118.799	0.05242	-117.478	0.05245	-113.257	-0.09713	-256.998	-0.30617	-489.239	-0.54542	-285.518	-0.31369	292.231					0.05242	-118.799	0.08029	-106.699	0.07419	-98.3737	0.07775	-85.51	0.02055	-78.2327
0.05131	-122.343	0.05131	-120.895	0.0513	-120.553	0.05143	-119.478	0.05143	-117.133	0.05146	-114.006	-0.09913	-259.785	-0.31018	-492.706	-0.55142	-276.819	-0.30369	305.667					0.05143	-119.478	0.07929	-107.113	0.07318	-98.8211	0.07675	-85.9392	0.01954	-78.9116
0.05032	-121.167	0.05029	-122.593	0.0503	-122.546	0.05042	-120.404	0.05045	-118.259	0.05048	-114.511	-0.10114	-262.579	-0.31417	-496.101	-0.55741	-268.332	-0.2937	319.204					0.05042	-120.404	0.07828	-107.621	0.07219	-99.2155	0.07577	-86.3283	0.01855	-79.6758
0.04934	-123.433	0.04932	-121.126	0.04931	-121.925	0.04942	-120.336	0.04945	-118.427	0.04946	-114.903	-0.10314	-265.157	-0.3182	-499.238	-0.56336	-260.017	-0.28368	332.908					0.04942	-120.336	0.0773	-108.128	0.07118	-99.6233	0.07475	-86.7605	0.01755	-80.3605
0.04834	-121.803	0.0483	-124.196	0.04831	-124.283	0.04841	-121.151	0.04845	-119.04	0.04849	-115.515	-0.10514	-268.208	-0.32218	-502.023	-0.56937	-251.857	-0.27369	346.514					0.04841	-121.151	0.0763	-108.686	0.07021	-100.034	0.07374	-87.1496	0.01657	-81.0818
0.04734	-124.46	0.04731	-123.838	0.04732	-124.787	0.04743	-121.963	0.04745	-119.635	0.04749	-116.164	-0.10712	-270.945	-0.32617	-504.648	-0.57537	-243.944	-0.2637	360.125					0.04743	-121.963	0.07527	-109.124	0.06919	-100.489	0.07275	-87.5832	0.01553	-81.8061
0.04632	-126.33	0.04632	-125.807	0.04631	-125.11	0.04642	-122.738	0.04645	-120.662	0.04649	-116.883	-0.10914	-273.766	-0.33019	-507.141	-0.58138	-236.127	-0.25368	373.665					0.04642	-122.738	0.07431	-109.575	0.06818	-101.044	0.07175	-87.9752	0.01457	-82.4917
0.04534	-124.78	0.04531	-126.274	0.04531	-125.866	0.04543	-123.706	0.04544	-121.731	0.04549	-117.651	-0.11113	-276.55	-0.33419	-509.208	-0.58738	-228.49	-0.2437	387.035					0.04543	-123.706	0.0733	-110.013	0.0672	-101.641	0.07075	-88.3675	0.01356	-83.1796
0.04433	-126.377	0.04431	-124.838	0.04433	-125.864	0.04442	-124.452	0.04445	-121.387	0.0445	-118.181	-0.11313	-279.591	-0.33818	-510.999	-0.59339	-221.02	-0.2337	399.823					0.04442	-124.452	0.0723	-110.537	0.0662	-101.965	0.06974	-88.8032	0.01256	-83.889
0.04333	-127.511	0.04328	-129.429	0.04331	-127.974	0.04341	-125.431	0.04345	-122.799	0.04349	-118.82	-0.11514	-282.216	-0.34221	-512.529	-0.59937	-213.68	-0.2237	412.403					0.04341	-125.431	0.07129	-110.977	0.06519	-102.361	0.06875	-89.224	0.01155	-84.6111
0.04234	-127.957	0.0423	-127.069	0.04232	-128.167	0.04245	-126.675	0.04244	-124.022	0.04246	-119.911	-0.11713	-285.17	-0.34618	-513.673	-0.60538	-206.553	-0.21369	424.491					0.04245	-126.675	0.07029	-111.633	0.0642	-102.782	0.06774	-89.6273	0.01056	-85.2995
0.04135	-128.894	0.04131	-127.688	0.04132	-128.569	0.04142	-126.522	0.04143	-124.201	0.04148	-120.184	-0.11917	-288.341	-0.35019	-514.57	-0.61134	-199.584	-0.20368	435.8					0.04142	-126.522	0.06929	-111.954	0.06321	-103.257	0.06673	-90.0612	0.00955	-86.07
0.04033	-127.525	0.0403	-129.726	0.04033	-129.27	0.04042	-126.805	0.04042	-125.422	0.04049	-120.719	-0.12115	-291.048	-0.35419	-514.955	-0.61735	-192.799	-0.19369	446.334					0.04042	-126.805	0.06826	-112.574	0.06221	-103.9	0.06576	-90.4557	0.00856	-86.7377
0.03934	-130.802	0.03931	-130.314	0.03931	-131.086	0.03944	-127.481	0.03945	-125.045	0.03947	-121.504	-0.12315	-293.878	-0.35819	-514.862	-0.62333	-186.174	-0.18367	456.1					0.03944	-127.481	0.06728	-112.986	0.0612	-104.4	0.06475	-90.8637	0.00756	-87.4609
0.03831	-130.334	0.03832	-129.98	0.0383	-130.325	0.03844	-128.387	0.03844	-125.572	0.03848	-122.082	-0.12516	-296.797	-0.36216	-514.469	-0.62935	-179.811	-0.17366	464.791					0.03844	-128.387	0.06628	-113.533	0.0602	-104.866	0.06376	-91.2478	0.00656	-88.12
0.03734	-132.431	0.0373	-132.34	0.03731	-130.544	0.03743	-129.339	0.03746	-126.782	0.0375	-122.832	-0.12714	-299.738	-0.36615	-513.85	-0.63534	-173.679	-0.16366	472.452					0.03743	-129.339	0.06526	-114.017	0.05919	-105.379	0.06277	-91.6934	0.00556	-88.8071
0.03632	-132.825	0.03629	-133.873	0.0363	-133.485	0.03642	-130.315	0.03643	-128.189	0.03648	-123.741	-0.12914	-302.635	-0.37017	-512.664	-0.64133	-167.864	-0.15364	478.955					0.03642	-130.315	0.06428	-114.74	0.0582	-105.922	0.06176	-92.1102	0.00456	-89.4712
0.03533	-132.101	0.03528	-132.265	0.0353	-132.731	0.03541	-131.125	0.03543	-128.873	0.03547	-124.373	-0.13113	-305.56	-0.37416	-511.112	-0.64703	-162.645	-0.14365	484.047					0.03541	-131.125	0.0633	-115.145	0.0572	-106.36	0.06077	-92.5122	0.00358	-90.2213
0.03432	-133.925	0.03432	-134.246	0.03432	-134.181	0.03444	-131.386	0.03446	-128.849	0.03448	-125.019	-0.13315	-308.494	-0.37819	-509.176	-0.64998	-159.978	-0.13364	488.117					0.03444	-131.386	0.06229	-115.821	0.0562	-106.943	0.05977	-92.9177	0.00251	-90.9115
0.03335	-134.905	0.0333	-134.642	0.03331	-134.472	0.03343	-131.804	0.03346	-129.498	0.03346	-125.805	-0.13513	-311.524	-0.38219	-506.891	-0.65083	-156.467	-0.12365	490.582					0.03343	-131.804	0.06126	-116.317	0.05518	-107.574	0.05878	-93.3154	0.00152	-91.5388
0.03232	-134.598	0.03232	-134.902	0.03231	-135.697	0.03243	-132.465	0.03244	-130.506	0.03248	-126.455	-0.13714	-314.484	-0.38618	-504.047	-0.65057	-153.415	-0.11362	491.495					0.03243	-132.465	0.06029	-117.178	0.05419	-108.042	0.05778	-93.7332	0.000542122	-92.2675
0.03135	-138.32	0.03132	-136.095	0.03132	-135.988	0.03145	-133.845	0.03147	-131.095	0.03147	-126.908	-0.13914	-317.4	-0.39017	-500.731	-0.64679	-108.85	-0.10363	490.574					0.03145	-133.845	0.05929	-117.574	0.05321	-108.519	0.05677	-94.1288	-0.000445353	-92.9109
0.03033	-136.344	0.0303	-138.828	0.03031	-137.318	0.03042	-135.282	0.03044	-132.65	0.03048	-127.672	-0.14115	-320.289	-0.39421	-497.118	-0.6406	-55.1124	-0.09359	487.884					0.03042	-135.282	0.05829	-118.029	0.05221	-109.234	0.05578	-94.5346	-0.00144	-93.6512
0.02932	-138.026	0.02931	-135.847	0.0293	-137.918	0.02942	-136.175	0.02944	-133.49	0.02948	-128.508	-0.14315	-323.414	-0.39819	-493.12	-0.63447	-17.8895	-0.0836	483.076					0.02942	-136.175	0.05727	-118.664	0.05121	-109.672	0.05477	-94.9239	-0.00244	-94.3342
0.02834	-138.685	0.0283	-138.384	0.02833	-139.188	0.02842	-136.124	0.02845	-132.967	0.02847	-129.523	-0.14514	-326.252	-0.40219	-488.76	-0.62842	8.79323	-0.07357	476.003					0.02842	-136.124	0.05628	-119.183	0.05022	-110.15	0.05377	-95.3468	-0.00345	-95.0471
0.02733	-138.852	0.02734	-139.232	0.02733	-138.26	0.02744	-136.168	0.02746	-133.885	0.02748	-129.944	-0.14714	-329.304	-0.4062	-483.933	-0.62234	28.4411	-0.06355	466.492					0.02744	-136.168	0.05528	-119.672	0.04921	-110.607	0.05275	-95.753	-0.00449	-95.7257
0.02633	-139.695	0.02633	-139.632	0.02635	-139.385	0.02646	-137.235	0.02646	-135.137	0.02649	-130.589	-0.14915	-332.298	-0.41018	-478.611	-0.61632	43.2645	-0.05357	454.481					0.02646	-137.235	0.05426	-120.401	0.04822	-111.276	0.05176	-96.1681	-0.00545	-96.4203
0.02534	-140.392	0.02532	-141.154	0.02534	-141.352	0.02545	-137.71	0.02546	-135.817	0.02548	-131.467	-0.15115	-335.227	-0.4142	-473.326	-0.61029	54.6015	-0.04358	440.07					0.02545	-137.71	0.05328	-120.887	0.04722	-111.903	0.05073	-96.6073	-0.00648	-97.0413
0.02434	-143.297	0.02433	-141.598	0.02433	-142.094	0.02444	-139.217	0.02445	-137.01	0.0245	-132.109	-0.15313	-338.152	-0.41828	-468.404	-0.60425	63.4629	-0.03354	423.227					0.02444	-139.217	0.05228	-121.508	0.04622	-112.437	0.04975	-97.0217	-0.00745	-97.7315
0.02334	-143.687	0.02331	-145.128	0.02332	-143.863	0.02344	-141.264	0.02346	-137.839	0.02348	-133.258	-0.15514	-341.019	-0.42231	-462.148	-0.59824	70.6012	-0.02348	404.624					0.02344	-141.264	0.05127	-122.136	0.04521	-113.006	0.04876	-97.4421	-0.00846	-98.3591
0.02233	-144.48	0.0223	-141.836	0.02232	-144.034	0.02244	-142.095	0.02246	-138.35	0.02247	-133.909	-0.15713	-343.938	-0.42631	-455.516	-0.59225	76.5003	-0.01341	384.693					0.02244	-142.095	0.05029	-122.693	0.04422	-113.598	0.04775	-97.8628	-0.00946	-99.0648
0.02131	-143.754	0.02133	-143.565	0.02132	-144.128	0.02144	-141.475	0.02144	-139.39	0.02149	-134.705	-0.15914	-347.007	-0.43032	-448.708	-0.58625	81.4772	-0.00343	363.979					0.02144	-141.475	0.04927	-123.373	0.0432	-114.321	0.04675	-98.2772	-0.01048	-99.7266
0.02032	-145.798	0.02033	-145.894	0.02032	-144.619	0.02043	-141.641	0.02044	-139.962	0.02047	-135.344	-0.16111	-350.18	-0.43432	-441.649	-0.58023	85.7936	0.00657	343.674					0.02043	-141.641	0.0483	-123.945	0.04221	-114.942	0.04575	-98.6942	-0.01147	-100.421
0.01933	-144.764	0.01933	-145.569	0.01932	-146.094	0.01946	-143.079	0.01944	-140.878	0.01947	-136.064	-0.16313	-353.185	-0.43833	-434.314	-0.57423	89.6309	0.01655	324.504					0.01946	-143.079	0.04727	-124.573	0.04122	-115.56	0.04477	-99.1089	-0.01245	-101.024
0.01833	-147.214	0.01832	-146.946	0.01832	-146.46	0.01844	-144.4	0.01844	-142.016	0.01848	-136.731	-0.16511	-355.872	-0.44231	-426.688	-0.56823	93.2201	0.02654	307.306					0.01844	-144.4	0.04627	-125.079	0.0402	-116.187	0.04378	-99.53	-0.01348	-101.698
0.01733	-148.247	0.01731	-148.766	0.01733	-148.346	0.01745	-145.878	0.01744	-142.431	0.01748	-137.476	-0.1671	-358.994	-0.4463	-419.018	-0.56224	96.5168	0.03651	291.87					0.01745	-145.878	0.04528	-125.833	0.03921	-116.914	0.04274	-99.9845	-0.01447	-102.361
0.01633	-147.534	0.01632	-148.407	0.01633	-149.341	0.01642	-146.735	0.01644	-143.438	0.01649	-138.385	-0.16912	-362.139	-0.4503	-411.259	-0.55623	99.7335	0.04652	278.161					0.01642	-146.735	0.04427	-126.515	0.03821	-117.436	0.04177	-100.425	-0.01545	-102.989
0.01532	-152.213	0.01531	-149.645	0.01532	-150.908	0.01544	-148.386	0.01542	-145.697	0.01549	-139.031	-0.17111	-364.971	-0.45431	-403.309	-0.55023	102.864	0.0565	265.923					0.01544	-148.386	0.0433	-127.063	0.03722	-118.059	0.04075	-100.866	-0.01644	-103.725
0.01432	-150.585	0.01431	-149.698	0.01432	-150.011	0.01442	-149.607	0.01445	-145.711	0.01449	-139.982	-0.17312	-367.912	-0.45829	-395.227	-0.54423	105.951	0.06649	254.624					0.01442	-149.607	0.0423	-127.794	0.0362	-118.82	0.03976	-101.196	-0.01745	-104.341
0.01334	-151.018	0.01333	-151.099	0.01333	-150.885	0.01345	-148.811	0.01345	-146.196	0.01351	-140.887	-0.17512	-371.144	-0.46229	-387.038	-0.53822	109.085	0.07649	244.268					0.01345	-148.811	0.04128	-128.492	0.03521	-119.551	0.03877	-101.653	-0.01845	-105.023
0.01231	-153.469	0.01233	-152.718	0.01233	-152.263	0.01245	-148.735	0.01245	-146.388	0.01252	-141.619	-0.17713	-374.006	-0.46629	-378.958	-0.53222	112.252	0.08648	234.259					0.01245	-148.735	0.04027	-129.136	0.03421	-120.081	0.03776	-102.087	-0.01945	-105.681
0.01133	-153.705	0.01133	-153.655	0.01131	-153.401	0.01145	-150.174	0.01144	-147.972	0.0115	-142.702	-0.17911	-377.007	-0.4703	-371.008	-0.52622	115.58	0.09649	224.534					0.01145	-150.174	0.03929	-129.692	0.03321	-120.756	0.03677	-102.533	-0.02045	-106.315
0.01033	-154.25	0.01031	-154.306	0.01031	-154.918	0.01043	-151.882	0.01044	-148.912	0.01049	-143.676	-0.18114	-379.99	-0.4743	-362.868	-0.5202	118.868	0.10647	215.245					0.01043	-151.882	0.03827	-130.568	0.03222	-121.377	0.03577	-102.963	-0.02146	-106.966
0.00932	-155.212	0.00934	-155.095	0.00931	-154.204	0.00943	-152.071	0.00943	-149.13	0.00948	-144.501	-0.1831	-382.917	-0.47832	-354.963	-0.51422	122.421	0.11648	206.074					0.00943	-152.071	0.03726	-131.196	0.03122	-122.014	0.03475	-103.404	-0.02247	-107.613
0.00833	-156.225	0.00833	-155.586	0.00834	-155.837	0.00844	-152.747	0.00845	-150.027	0.00848	-145.119	-0.18511	-385.98	-0.4823	-347.106	-0.50824	126.083	0.12648	197.232					0.00844	-152.747	0.03629	-132.085	0.03021	-122.895	0.03376	-103.816	-0.02345	-108.311
0.00733	-158.944	0.00732	-157.135	0.00731	-158.294	0.00744	-154.423	0.00744	-151.318	0.00749	-146.129	-0.18713	-389.058	-0.4863	-339.291	-0.50223	129.844	0.13647	188.438					0.00744	-154.423	0.03532	-132.651	0.0292	-123.654	0.03276	-104.274	-0.02445	-108.944
0.00633	-157.059	0.00631	-158.455	0.00632	-157.551	0.00644	-155.128	0.00643	-152.23	0.00651	-146.858	-0.18912	-391.91	-0.4903	-331.474	-0.49623	133.824	0.14647	180.065					0.00644	-155.128	0.03431	-133.482	0.02823	-124.127	0.03176	-104.719	-0.02547	-109.586
0.00531	-159.79	0.00534	-158.703	0.00533	-158.486	0.00544	-155.182	0.00543	-153.121	0.00549	-147.723	-0.1911	-394.658	-0.49429	-323.815	-0.49023	137.981	0.15646	171.792					0.00544	-155.182	0.03327	-134.245	0.02723	-124.855	0.03074	-105.167	-0.02644	-110.244
0.00432	-161.88	0.00434	-160.741	0.00431	-160.703	0.00445	-157.214	0.00443	-154.462	0.00447	-148.737	-0.19312	-397.78	-0.49829	-316.339	-0.48424	142.358	0.16646	163.729					0.00445	-157.214	0.03228	-134.995	0.02623	-125.61	0.02977	-105.646	-0.02745	-110.838
0.00333	-159.345	0.00335	-160.329	0.00333	-160.748	0.00344	-159.488	0.00346	-154.436	0.00352	-149.496	-0.19513	-400.743	-0.50229	-308.917	-0.47824	146.94	0.17644	155.919					0.00344	-159.488	0.03132	-135.56	0.0252	-126.313	0.02876	-106.072	-0.02847	-111.535
0.00232	-162.92	0.00234	-161.562	0.00233	-161.129	0.00242	-159.202	0.00245	-155.936	0.0025	-150.63	-0.19713	-403.477	-0.50629	-301.552	-0.47224	151.746	0.18645	148.155					0.00242	-159.202	0.03026	-136.021	0.02423	-126.939	0.02776	-106.509	-0.02947	-112.186
0.00134	-163.05	0.00135	-162.992	0.00132	-162.328	0.00143	-159.159	0.00146	-156.627	0.00149	-151.456	-0.19912	-406.336	-0.51029	-294.189	-0.46625	156.735	0.19495	141.828					0.00143	-159.159	0.02932	-136.967	0.02324	-127.888	0.02676	-106.941	-0.03045	-112.812
0.000322321	-163.939	0.000344419	-162.902	0.000312895	-164.084	0.000438898	-160.274	0.000432184	-157.683	0.000504657	-152.14	-0.2011	-409.32	-0.51427	-287.193	-0.46026	161.925	0.19894	138.758					0.000438898	-160.274	0.02827	-137.915	0.02223	-128.526	0.02575	-107.396	-0.03146	-113.437
-0.000677734	-166.97	-0.000644643	-165.498	-0.000656946	-163.345	-0.000539852	-161.138	-0.000565215	-158.537	-0.000494882	-153.06	-0.20311	-412.181	-0.51828	-280.174	-0.45427	167.442	0.2002	134.176					-0.000539852	-161.138	0.02729	-138.65	0.0212	-129.4	0.02479	-107.842	-0.03248	-114.08
-0.00166	-164.557	-0.00166	-167.205	-0.00168	-167.029	-0.00155	-162.438	-0.00156	-158.986	-0.00151	-153.962	-0.20512	-414.961	-0.52228	-273.262	-0.44827	173.166	0.19953	130.2					-0.00155	-162.438	0.02626	-139.073	0.02023	-130.061	0.0238	-108.261	-0.03345	-114.742
-0.00267	-167.37	-0.00267	-166.776	-0.00267	-165.373	-0.00257	-164.668	-0.00255	-161.32	-0.00251	-154.919	-0.20711	-417.948	-0.52627	-266.398	-0.44229	179.212	0.19308	79.607					-0.00257	-164.668	0.02531	-139.826	0.01924	-130.6	0.02279	-108.722	-0.03445	-115.382
-0.00369	-169.522	-0.00366	-167.784	-0.00366	-168.165	-0.00358	-164.77	-0.00354	-161.938	-0.00349	-155.895	-0.20912	-420.833	-0.53027	-259.803	-0.43628	185.476	0.18288	24.2083					-0.00358	-164.77	0.02428	-140.687	0.01822	-131.376	0.0218	-109.209	-0.03545	-116.084
-0.00466	-169.667	-0.00465	-168.589	-0.0047	-169.13	-0.00455	-165.305	-0.00456	-163.017	-0.0045	-156.921	-0.21112	-423.643	-0.53428	-253.278	-0.43028	192.05	0.17529	-3.99468					-0.00455	-165.305	0.0233	-141.561	0.01722	-132.232	0.0208	-109.652	-0.03645	-116.656
-0.00568	-168.312	-0.00566	-171.776	-0.00569	-170.874	-0.00555	-166.819	-0.00558	-163.945	-0.00551	-157.756	-0.21312	-426.364	-0.53827	-246.833	-0.4243	198.77							-0.00555	-166.819	0.02229	-142.485	0.01621	-132.955	0.01981	-110.129	-0.03745	-117.283
-0.00665	-172.839	-0.00664	-170.557	-0.00668	-170.277	-0.00655	-168.857	-0.00657	-164.655	-0.00648	-158.691	-0.21509	-429.286	-0.54228	-240.55	-0.41826	205.852							-0.00655	-168.857	0.02131	-143.171	0.01521	-133.796	0.01879	-110.58	-0.03849	-117.969
-0.00765	-173.052	-0.00765	-172.497	-0.00767	-170.852	-0.00756	-169.597	-0.00756	-165.405	-0.00751	-159.694	-0.21711	-431.977	-0.5463	-234.36	-0.41215	213.701							-0.00756	-169.597	0.0203	-143.985	0.01421	-134.551	0.01781	-111.045	-0.03947	-118.589
-0.00867	-175.345	-0.00889	-129.434	-0.00868	-174.507	-0.00857	-170.249	-0.00855	-166.977	-0.00851	-161.047	-0.21912	-434.938	-0.55027	-228.287	-0.40617	221.08							-0.00857	-170.249	0.01931	-144.749	0.01323	-135.29	0.0168	-111.526	-0.04048	-119.207
-0.00967	-173.364	-0.01026	-173.888	-0.00968	-174.108	-0.00956	-170.782	-0.00954	-167.468	-0.00951	-162.044	-0.22111	-437.574	-0.55427	-222.413	-0.40018	228.697							-0.00956	-170.782	0.01828	-145.543	0.01223	-136.089	0.0158	-111.976	-0.04144	-119.867
-0.01066	-175.207	-0.01124	-175.818	-0.01068	-173.908	-0.01055	-172.155	-0.01056	-169.104	-0.0105	-162.947	-0.22311	-440.35	-0.55827	-216.632	-0.39421	236.639							-0.01055	-172.155	0.01731	-146.39	0.01123	-136.968	0.01478	-112.428	-0.04245	-120.533
-0.01163	-178.528	-0.01224	-177.107	-0.01165	-176.237	-0.01153	-173.14	-0.01153	-170.217	-0.01149	-163.719	-0.22511	-443.072	-0.56227	-211.101	-0.3882	244.8							-0.01153	-173.14	0.01627	-147.315	0.01021	-137.977	0.01377	-112.918	-0.04345	-121.177
-0.01264	-178.034	-0.01323	-178.423	-0.01265	-176.631	-0.01256	-173.61	-0.01254	-170.373	-0.01248	-164.79	-0.22712	-445.865	-0.56625	-205.532	-0.38218	253.213							-0.01256	-173.61	0.01528	-148.047	0.00922	-138.668	0.01278	-113.419	-0.04443	-121.806
-0.01364	-179.381	-0.01423	-181.752	-0.01365	-178.017	-0.01353	-174.853	-0.01353	-171.398	-0.01348	-165.759	-0.22913	-448.382	-0.57025	-200.246	-0.37621	261.793							-0.01353	-174.853	0.01429	-148.911	0.0082	-139.449	0.01176	-113.921	-0.04546	-122.456
-0.01467	-182.149	-0.01525	-180.514	-0.01464	-181.272	-0.01453	-177.062	-0.01454	-173.348	-0.01449	-166.977	-0.23115	-451.245	-0.57425	-195.177	-0.37019	270.591							-0.01453	-177.062	0.01331	-149.747	0.00722	-140.392	0.01078	-114.411	-0.04644	-123.065
-0.01565	-182.031	-0.01625	-182.713	-0.01565	-180.596	-0.01556	-178.794	-0.01554	-174.192	-0.01549	-167.986	-0.23313	-454.141	-0.57825	-190.362	-0.3642	279.575							-0.01556	-178.794	0.01229	-150.498	0.00621	-141.1	0.00979	-114.88	-0.04745	-123.701
-0.01664	-183.434	-0.01725	-182.938	-0.01664	-181.543	-0.01655	-178.799	-0.01653	-175.218	-0.01648	-169.086	-0.23512	-456.687	-0.58227	-185.667	-0.35822	288.704							-0.01655	-178.799	0.01129	-151.3	0.00523	-141.896	0.00877	-115.387	-0.04843	-124.379
-0.01766	-184.364	-0.01826	-186.63	-0.01765	-182.158	-0.01754	-178.988	-0.01753	-176.112	-0.01748	-170.052	-0.23713	-459.183	-0.58625	-181.225	-0.35224	298.033							-0.01754	-178.988	0.01025	-152.419	0.00422	-142.859	0.00779	-115.857	-0.04945	-125.001
-0.01864	-183.889	-0.01925	-183.404	-0.01865	-184.161	-0.01856	-179.777	-0.01852	-177.266	-0.01851	-171.363	-0.23912	-461.73	-0.59026	-176.938	-0.34623	307.537							-0.01856	-179.777	0.0093	-153.409	0.00321	-143.631	0.00679	-116.347	-0.05046	-125.66
-0.01965	-188.133	-0.02023	-187.09	-0.01965	-184.461	-0.01953	-181.167	-0.01953	-178.454	-0.01948	-171.998	-0.24114	-464.314	-0.59423	-172.886	-0.34025	317.234							-0.01953	-181.167	0.00828	-154.381	0.00222	-144.47	0.00579	-116.848	-0.05144	-126.21
-0.02065	-188.139	-0.02124	-190.031	-0.02066	-187.164	-0.02053	-182.903	-0.02052	-179.518	-0.02048	-172.888	-0.24312	-467.031	-0.59821	-169.195	-0.33423	327.105							-0.02053	-182.903	0.00728	-155.063	0.00122	-145.458	0.00478	-117.365	-0.05243	-126.838
-0.02166	-188.383	-0.02223	-187.854	-0.02166	-187.323	-0.02153	-184.796	-0.02155	-181.043	-0.0215	-174.193	-0.24513	-469.632	-0.60223	-165.594	-0.32823	336.99							-0.02153	-184.796	0.00626	-155.883	0.000207044	-146.562	0.00378	-117.875	-0.05343	-127.487
-0.02263	-189.775	-0.02325	-189.516	-0.02267	-187.844	-0.02254	-185.693	-0.02252	-181.822	-0.0225	-175.133	-0.24711	-472.181	-0.60623	-162.266	-0.32222	347.05							-0.02254	-185.693	0.00527	-156.729	-0.000772131	-147.402	0.00279	-118.387	-0.05445	-128.189
-0.02364	-190.813	-0.02423	-192.874	-0.02365	-190.084	-0.02355	-186.84	-0.02354	-182.14	-0.0235	-176.34	-0.2491	-474.665	-0.61021	-159.201	-0.31624	357.078							-0.02355	-186.84	0.00426	-157.501	-0.00178	-148.146	0.00179	-118.95	-0.05545	-128.693
-0.02464	-193.823	-0.02524	-192.275	-0.02467	-193.031	-0.02454	-187.892	-0.02453	-184.112	-0.02456	-180.305	-0.25113	-477.314	-0.6142	-156.328	-0.31025	367.281							-0.02454	-187.892	0.00328	-158.662	-0.00281	-149.171	0.000793852	-119.491	-0.05644	-129.448
-0.02563	-191.722	-0.02625	-193.824	-0.02566	-190.499	-0.02554	-188.417	-0.02553	-185.408	-0.02559	-181.816	-0.25312	-479.856	-0.61822	-153.771	-0.30425	377.42							-0.02554	-188.417	0.00228	-159.511	-0.00378	-150.067	-0.000204541	-120.002	-0.05743	-130.017
-0.02666	-197.449	-0.02723	-197.427	-0.02665	-193.16	-0.02654	-189.44	-0.02654	-186.472	-0.02658	-182.077	-0.25511	-482.187	-0.62222	-151.277	-0.29823	387.59							-0.02654	-189.44	0.00128	-160.495	-0.00477	-150.813	-0.0012	-120.543	-0.05843	-130.652
-0.02766	-197.633	-0.02825	-195.911	-0.02767	-196.589	-0.02754	-190.939	-0.02753	-188.069	-0.02757	-182.729	-0.25711	-484.449	-0.62622	-148.935	-0.29225	397.679							-0.02754	-190.939	0.000268074	-161.349	-0.00579	-151.857	-0.00221	-121.068	-0.05941	-131.273
-0.02864	-195.096	-0.02926	-199.003	-0.02867	-195.124	-0.02854	-192.026	-0.02855	-188.531	-0.0286	-183.673	-0.2591	-486.867	-0.63021	-146.88	-0.28624	407.689							-0.02854	-192.026	-0.000737002	-162.035	-0.00676	-152.752	-0.00321	-121.572	-0.06044	-131.914
-0.02963	-199.555	-0.03025	-197.722	-0.02965	-196.144	-0.02955	-193.762	-0.02953	-189.728	-0.02959	-184.401	-0.2611	-489.466	-0.63421	-144.891	-0.28026	417.612							-0.02955	-193.762	-0.00174	-163.125	-0.00779	-153.67	-0.00423	-122.104	-0.06142	-132.546
-0.03066	-200.908	-0.03125	-201.23	-0.03067	-198.065	-0.03053	-194.631	-0.03053	-190.783	-0.03059	-184.997	-0.2631	-491.783	-0.63818	-142.969	-0.27425	427.35							-0.03053	-194.631	-0.00274	-164.093	-0.00878	-154.682	-0.00523	-122.631	-0.06244	-133.169
-0.03163	-201.064	-0.03227	-202.426	-0.03165	-199.512	-0.03154	-195.678	-0.03154	-192.049	-0.03159	-185.923	-0.2651	-494.203	-0.6422	-141.298	-0.26824	436.899							-0.03154	-195.678	-0.00373	-165.309	-0.00978	-155.67	-0.00622	-123.171	-0.06344	-133.804
-0.03268	-203.495	-0.03325	-202.823	-0.03265	-201.894	-0.03253	-196.725	-0.03253	-193.114	-0.03259	-187.043	-0.26714	-496.721	-0.6462	-139.618	-0.26224	446.197							-0.03253	-196.725	-0.00472	-166.405	-0.01076	-156.46	-0.00724	-123.754	-0.06444	-134.479
-0.03367	-205.285	-0.03425	-204.286	-0.03366	-200.922	-0.03356	-198.396	-0.03355	-194.486	-0.03361	-188.159	-0.26911	-498.927	-0.64901	-138.513	-0.25624	455.15							-0.03356	-198.396	-0.00572	-167.216	-0.01176	-157.491	-0.00822	-124.306	-0.06547	-135.062
-0.03467	-204.608	-0.03525	-204.363	-0.03466	-203.386	-0.03457	-200.623	-0.03453	-195.605	-0.03459	-189.079	-0.27113	-501.205	-0.64997	-138.067	-0.25025	463.71							-0.03457	-200.623	-0.00671	-167.924	-0.01274	-158.244	-0.0092	-124.796	-0.06644	-135.683
-0.03564	-207.006	-0.03624	-206.118	-0.03565	-203.764	-0.03556	-201.073	-0.03552	-196.742	-0.0356	-190.262	-0.27312	-503.465	-0.65056	-135.303	-0.24423	472.028							-0.03556	-201.073	-0.00772	-169.07	-0.01376	-159.287	-0.01021	-125.36	-0.06745	-136.395
-0.03664	-207.35	-0.03724	-208.404	-0.03666	-204.674	-0.03655	-201.292	-0.03654	-198.204	-0.03658	-191.232	-0.27512	-505.613	-0.65039	-132.495	-0.23828	479.915							-0.03655	-201.292	-0.00872	-169.956	-0.01476	-160.444	-0.01123	-125.887	-0.06845	-137.028
-0.03765	-209.035	-0.03825	-206.967	-0.03767	-206.7	-0.03752	-202.376	-0.03754	-199.861	-0.0376	-192.494	-0.27713	-508.044	-0.64785	-90.3495	-0.23223	487.354							-0.03752	-202.376	-0.00975	-170.993	-0.01577	-161.462	-0.0122	-126.469	-0.06946	-137.6
-0.03865	-209.736	-0.03926	-211.99	-0.03866	-207.494	-0.03854	-203.986	-0.03854	-200.766	-0.0386	-193.364	-0.27914	-510.235	-0.64373	-40.2505	-0.22625	494.237							-0.03854	-203.986	-0.01074	-171.893	-0.01676	-162.452	-0.01322	-127.138	-0.07044	-138.225
-0.03965	-213.185	-0.04027	-211.766	-0.03966	-210.479	-0.03955	-205.909	-0.03954	-202.012	-0.03958	-194.546	-0.28111	-512.098	-0.63964	-6.19462	-0.22022	500.559							-0.03955	-205.909	-0.01174	-173.011	-0.01777	-163.407	-0.01419	-127.752	-0.07146	-138.858
-0.04065	-213.489	-0.04127	-212.675	-0.04069	-210.458	-0.04057	-208.561	-0.04056	-203.675	-0.0406	-195.863	-0.28311	-514.417	-0.63561	17.6531	-0.2142	506.358							-0.04057	-208.561	-0.01271	-173.776	-0.01878	-164.397	-0.01517	-128.215	-0.07245	-139.51
-0.04167	-215.179	-0.04226	-215.45	-0.04168	-211.162	-0.04156	-208.845	-0.04154	-203.96	-0.04161	-197.07	-0.28507	-516.421	-0.63156	34.9647	-0.20823	511.553							-0.04156	-208.845	-0.01375	-174.772	-0.01976	-165.351	-0.01619	-128.756	-0.07343	-140.09
-0.04266	-215.838	-0.04325	-215.845	-0.04265	-211.647	-0.04257	-208.884	-0.04254	-204.752	-0.0426	-198.249	-0.28711	-518.313	-0.62757	47.6626	-0.20222	516.039							-0.04257	-208.884	-0.01471	-175.889	-0.02076	-166.446	-0.01719	-129.278	-0.07447	-140.749
-0.04365	-218.859	-0.04425	-216.019	-0.04365	-214.289	-0.04355	-209.736	-0.04352	-206.298	-0.04359	-199.4	-0.2891	-520.145	-0.62352	57.2829	-0.19622	519.847							-0.04355	-209.736	-0.0157	-176.885	-0.02177	-167.499	-0.01819	-129.837	-0.07545	-141.4
-0.04463	-214.282	-0.04526	-218.488	-0.04468	-216.538	-0.04456	-211.225	-0.04452	-207.472	-0.04458	-200.487	-0.29112	-522.133	-0.61951	64.6587	-0.19019	523.035							-0.04456	-211.225	-0.01675	-178.228	-0.02278	-168.433	-0.01919	-130.377	-0.07645	-141.948
-0.04564	-221.66	-0.04625	-221.17	-0.04564	-216.18	-0.04557	-212.995	-0.04553	-209.371	-0.04559	-201.628	-0.2931	-523.913	-0.61551	70.4494	-0.1842	525.502							-0.04557	-212.995	-0.01772	-179.273	-0.02377	-169.4	-0.02018	-130.933	-0.07743	-142.617
-0.04664	-222.524	-0.04725	-221.682	-0.04666	-218.489	-0.04654	-215.194	-0.04654	-210.679	-0.04659	-203.057	-0.2951	-525.645	-0.61151	75.1534	-0.17819	527.164							-0.04654	-215.194	-0.01871	-180.325	-0.02475	-170.507	-0.02116	-131.493	-0.07843	-143.254
-0.04763	-222.455	-0.04825	-221.254	-0.04764	-219.424	-0.04755	-216.736	-0.04753	-212.146	-0.04759	-204.345	-0.2971	-527.506	-0.60751	79.083	-0.17218	528.084							-0.04755	-216.736	-0.01973	-181.242	-0.02577	-171.507	-0.02217	-132.085	-0.07946	-143.893
-0.04865	-224.317	-0.04924	-224.315	-0.04868	-221.131	-0.04856	-217.843	-0.04854	-212.785	-0.0486	-205.49	-0.29912	-529.053	-0.6035	82.3968	-0.16616	528.25							-0.04856	-217.843	-0.02072	-182.262	-0.02677	-172.638	-0.02319	-132.658	-0.08045	-144.513
-0.04963	-225.995	-0.05024	-225.64	-0.04966	-221.804	-0.04955	-218.241	-0.04954	-214.081	-0.04959	-206.742	-0.30111	-530.604	-0.59947	85.2562	-0.16016	527.649							-0.04955	-218.241	-0.02173	-183.407	-0.02776	-173.818	-0.02418	-133.242	-0.08146	-145.101
-0.05063	-226.807	-0.05122	-223.617	-0.05065	-222.296	-0.05053	-218.901	-0.05054	-215.671	-0.05058	-207.789	-0.30311	-532.157	-0.59549	87.9798	-0.15417	526.139							-0.05053	-218.901	-0.02272	-184.5	-0.02877	-174.801	-0.02516	-133.827	-0.08245	-145.742
-0.05165	-229.274	-0.05225	-226.635	-0.05164	-223.79	-0.05154	-220.965	-0.05153	-216.468	-0.05159	-208.938	-0.3051	-533.447	-0.5915	90.2015	-0.14818	523.75							-0.05154	-220.965	-0.02372	-185.678	-0.02976	-175.816	-0.02618	-134.44	-0.08343	-146.341
-0.05263	-224.415	-0.05322	-228.712	-0.05265	-224.911	-0.05253	-221.555	-0.05252	-217.069	-0.05257	-209.931	-0.30711	-534.68	-0.58749	92.4407	-0.14214	520.585							-0.05253	-221.555	-0.02473	-186.578	-0.03077	-176.996	-0.02717	-134.983	-0.08442	-146.969
-0.05362	-233.957	-0.05422	-230.217	-0.05364	-227.336	-0.05352	-222.014	-0.05352	-218.574	-0.05357	-211.316	-0.30913	-536.198	-0.5835	94.5358	-0.13614	516.598							-0.05352	-222.014	-0.02572	-187.66	-0.03178	-178.057	-0.02817	-135.563	-0.08543	-147.624
-0.05462	-231.609	-0.05521	-232.001	-0.05464	-227.91	-0.0545	-223.599	-0.05449	-220.195	-0.05457	-212.472	-0.31109	-537.324	-0.57948	96.4952	-0.13013	511.66							-0.0545	-223.599	-0.02672	-188.739	-0.03276	-179.089	-0.02916	-136.169	-0.08644	-148.266
-0.05561	-234.881	-0.05622	-234.479	-0.05563	-228.502	-0.05551	-225.714	-0.05549	-221.749	-0.05556	-213.785	-0.3131	-538.248	-0.57548	98.4789	-0.12414	505.935							-0.05551	-225.714	-0.02771	-189.77	-0.03379	-180.331	-0.03013	-136.769	-0.08745	-148.844
-0.0566	-235.446	-0.05722	-233.051	-0.05663	-233.428	-0.05651	-227.735	-0.0565	-223.035	-0.05657	-215.216	-0.31512	-539.327	-0.5715	100.322	-0.11814	499.311							-0.05651	-227.735	-0.02873	-191.057	-0.03477	-181.416	-0.03115	-137.344	-0.08843	-149.491
-0.0576	-237.56	-0.05825	-237.177	-0.05763	-231.503	-0.05751	-228.878	-0.05751	-224.375	-0.05757	-216.625	-0.31712	-540.254	-0.56747	102.23	-0.1121	491.802							-0.05751	-228.878	-0.02971	-191.979	-0.03578	-182.58	-0.03213	-137.855	-0.08944	-150.068
-0.0586	-238.47	-0.05923	-239.184	-0.05863	-234.007	-0.05849	-229.996	-0.0585	-226.264	-0.05858	-217.797	-0.3191	-541.114	-0.56349	104.033	-0.1061	483.44							-0.05849	-229.996	-0.03073	-193.454	-0.03675	-183.566	-0.03311	-138.347	-0.09045	-150.69
-0.05962	-242.335	-0.06024	-238.838	-0.05964	-237.232	-0.05951	-232.527	-0.05951	-227.802	-0.05957	-219.198	-0.3211	-541.725	-0.5595	105.873	-0.10011	474.25							-0.05951	-232.527	-0.03177	-194.343	-0.03778	-184.776	-0.03408	-138.768	-0.09148	-151.34
-0.06062	-239.813	-0.06122	-239.269	-0.06063	-236.961	-0.06052	-234.054	-0.06052	-229.082	-0.06056	-220.606	-0.32311	-542.351	-0.55552	107.796	-0.09408	464.285							-0.06052	-234.054	-0.0327	-195.227	-0.03876	-185.965	-0.03507	-139.24	-0.09243	-151.973
-0.06163	-245.73	-0.06223	-242.67	-0.06163	-237.701	-0.06151	-234.998	-0.06151	-230.499	-0.06157	-221.955	-0.32509	-542.746	-0.5515	109.809	-0.08808	453.745							-0.06151	-234.998	-0.03372	-196.371	-0.03976	-187.119	-0.03609	-139.68	-0.09347	-152.621
-0.06263	-244.512	-0.06324	-245.133	-0.06263	-241.568	-0.06253	-235.644	-0.06251	-231.906	-0.06257	-223.047	-0.3271	-543.132	-0.54753	111.795	-0.08208	442.515							-0.06253	-235.644	-0.03473	-197.745	-0.04078	-188.391	-0.03712	-140.602	-0.09448	-153.232
-0.06362	-245.595	-0.06422	-242.683	-0.06367	-243.268	-0.06352	-239.054	-0.06352	-234.309	-0.06357	-224.429	-0.32909	-543.309	-0.54349	113.895	-0.07609	430.755							-0.06352	-239.054	-0.03572	-198.935	-0.04179	-189.543	-0.03815	-141.422	-0.09544	-153.838
-0.06461	-249.362	-0.06524	-247.719	-0.06464	-241.082	-0.06451	-240.918	-0.06453	-235.226	-0.06456	-225.695	-0.3311	-543.28	-0.53951	116.007	-0.07007	418.559							-0.06451	-240.918	-0.03673	-199.858	-0.04277	-190.524	-0.03917	-142.215	-0.09647	-154.45
-0.06562	-251.072	-0.06623	-249.418	-0.06564	-243.873	-0.06554	-241.569	-0.06552	-236.57	-0.06555	-227.336	-0.3331	-543.25	-0.53551	118.145	-0.06408	406.19							-0.06554	-241.569	-0.03773	-201.307	-0.04376	-191.732	-0.04016	-142.865	-0.09744	-155.022
-0.06663	-250.03	-0.06724	-247.078	-0.06663	-247.455	-0.06652	-242.71	-0.0665	-237.981	-0.06657	-228.786	-0.33511	-543.327	-0.53151	120.431	-0.05808	393.666							-0.06652	-242.71	-0.03873	-202.444	-0.04475	-192.798	-0.04116	-143.56	-0.09849	-155.671
-0.06762	-252.795	-0.06823	-250.095	-0.06765	-246.322	-0.06754	-243.725	-0.06753	-238.87	-0.06755	-229.999	-0.33711	-542.842	-0.52753	122.646	-0.05209	381.04							-0.06754	-243.725	-0.03971	-203.268	-0.04578	-194.094	-0.04218	-144.293	-0.09943	-156.297
-0.06862	-253.4	-0.06922	-253.686	-0.06864	-246.785	-0.06852	-243.889	-0.06852	-239.928	-0.06856	-231.453	-0.33912	-542.241	-0.52349	125.081	-0.04608	368.692							-0.06852	-243.889	-0.04074	-204.81	-0.04676	-195.491	-0.04317	-144.947	-0.10045	-156.876
-0.06964	-255.38	-0.07023	-252.158	-0.06964	-249.77	-0.06949	-244.405	-0.06951	-241.664	-0.06956	-232.624	-0.3411	-541.801	-0.51952	127.546	-0.0401	356.558							-0.06949	-244.405	-0.04171	-206.047	-0.04776	-196.639	-0.04417	-145.57	-0.10143	-157.518
-0.07065	-257.23	-0.07121	-255.312	-0.07064	-251.753	-0.0705	-245.862	-0.07053	-242.862	-0.07057	-233.847	-0.34312	-541.068	-0.51552	130.092	-0.03411	344.835							-0.0705	-245.862	-0.04273	-207.16	-0.04877	-197.834	-0.04518	-146.252	-0.10245	-158.167
-0.07161	-260.667	-0.07223	-258.057	-0.07164	-252.449	-0.07151	-247.919	-0.07152	-243.891	-0.07156	-235.417	-0.34512	-540.141	-0.5115	132.827	-0.02809	333.474							-0.07151	-247.919	-0.04372	-208.71	-0.04976	-198.894	-0.04617	-146.924	-0.10344	-158.696
-0.07262	-260.883	-0.07323	-256.487	-0.07265	-254.57	-0.07254	-250.459	-0.07252	-245.521	-0.07256	-236.784	-0.34711	-539.19	-0.50751	135.519	-0.02204	323.089							-0.07254	-250.459	-0.0447	-209.691	-0.05075	-200.074	-0.0472	-147.592	-0.10444	-159.354
-0.07362	-261.12	-0.07421	-258.075	-0.07366	-254.197	-0.07353	-252.059	-0.07354	-246.841	-0.07357	-238.026	-0.3491	-538.096	-0.50352	138.419	-0.01602	312.766							-0.07353	-252.059	-0.0457	-210.701	-0.05174	-201.352	-0.04815	-148.268	-0.10544	-159.981
-0.07462	-260.594	-0.07522	-263.256	-0.07465	-257.745	-0.07453	-253.186	-0.07451	-248.793	-0.07456	-239.452	-0.35112	-537.053	-0.49952	141.339	-0.01001	302.716							-0.07453	-253.186	-0.04671	-211.778	-0.05274	-202.313	-0.05225	-151.386	-0.10649	-160.621
-0.07562	-265.932	-0.07623	-262.66	-0.07563	-256.629	-0.07553	-254.548	-0.07552	-249.746	-0.07557	-240.867	-0.35308	-535.544	-0.49552	144.351	-0.00403	293.097							-0.07553	-254.548	-0.0477	-213.155	-0.05375	-203.697	-0.05322	-152.064	-0.10747	-161.202
-0.0766	-263.336	-0.07722	-264.169	-0.07664	-258.408	-0.07651	-255.659	-0.07651	-250.595	-0.07657	-241.947	-0.35513	-534.035	-0.49152	147.529	0.00196	283.851							-0.07651	-255.659	-0.04872	-214.362	-0.05473	-204.897	-0.05424	-152.736	-0.10845	-161.821
-0.07761	-269.996	-0.07826	-267.475	-0.07764	-262.42	-0.07751	-256.848	-0.07751	-252.213	-0.07755	-243.297	-0.3571	-532.487	-0.48751	150.867	0.00796	275.045							-0.07751	-256.848	-0.04971	-215.611	-0.05576	-206.214	-0.05523	-153.446	-0.10944	-162.398
-0.07863	-271.962	-0.07924	-268.747	-0.07867	-265.202	-0.07852	-259.296	-0.07853	-254.996	-0.07858	-245.176	-0.35909	-530.442	-0.4835	154.29	0.01396	266.598							-0.07852	-259.296	-0.05072	-216.811	-0.05673	-207.507	-0.05625	-154.135	-0.11043	-162.943
-0.07963	-269.19	-0.08024	-268.554	-0.07967	-264.476	-0.07952	-261.707	-0.07953	-256.031	-0.07958	-246.583	-0.36111	-528.701	-0.47952	157.861	0.01995	258.35							-0.07952	-261.707	-0.05171	-217.825	-0.05774	-208.809	-0.05724	-154.826	-0.11144	-163.624
-0.08062	-274.134	-0.08123	-268.079	-0.08065	-265.408	-0.08053	-262.408	-0.08051	-257.081	-0.08057	-247.912	-0.36308	-526.53	-0.4755	161.511	0.02596	250.351							-0.08053	-262.408	-0.05273	-219.724	-0.05873	-210.138	-0.05824	-155.488	-0.11245	-164.199
-0.08162	-273.258	-0.08224	-272.429	-0.08165	-266.052	-0.0815	-263.358	-0.08154	-258.572	-0.08158	-249.424	-0.36506	-524.341	-0.47152	165.367	0.03194	242.484							-0.0815	-263.358	-0.0537	-220.869	-0.05975	-211.547	-0.05923	-156.178	-0.11347	-164.849
-0.08261	-274.808	-0.08324	-272.579	-0.08265	-268.267	-0.08251	-264.244	-0.08252	-260.34	-0.08258	-250.762	-0.36707	-522.162	-0.46751	169.267	0.03793	234.894							-0.08251	-264.244	-0.05474	-221.273	-0.06074	-212.83	-0.06022	-156.835	-0.11447	-165.361
-0.08363	-278.24	-0.08425	-276.19	-0.08363	-269.377	-0.08351	-265.492	-0.08351	-261.001	-0.08357	-252.038	-0.36906	-519.551	-0.46351	173.358	0.04394	227.356							-0.08351	-265.492	-0.05571	-223.343	-0.06175	-214.055	-0.06123	-157.557	-0.11548	-166.023
-0.08462	-280.418	-0.08523	-276.977	-0.08464	-270.764	-0.08451	-267.373	-0.08453	-262.592	-0.08455	-253.689	-0.37108	-517.092	-0.45951	177.395	0.04993	219.876							-0.08451	-267.373	-0.05673	-224.624	-0.06274	-215.557	-0.06223	-158.243	-0.11647	-166.639
-0.08562	-280.305	-0.08622	-276.021	-0.08564	-273.093	-0.08551	-269.327	-0.08552	-264.615	-0.08557	-255.305	-0.37309	-514.67	-0.45553	181.739	0.05594	212.567							-0.08551	-269.327	-0.0577	-225.874	-0.06376	-216.605	-0.06324	-158.948	-0.11746	-167.21
-0.08662	-283.713	-0.08724	-281.001	-0.08663	-273.703	-0.08652	-270.67	-0.08651	-265.434	-0.08657	-256.377	-0.37507	-511.878	-0.45152	186.195	0.06193	205.346							-0.08652	-270.67	-0.05873	-226.41	-0.06474	-217.971	-0.06423	-159.644	-0.11846	-167.833
-0.08761	-283.092	-0.08823	-281.551	-0.08765	-276.364	-0.08753	-272.048	-0.08752	-267.254	-0.08759	-257.845	-0.37707	-509.021	-0.44752	190.903	0.06792	198.226							-0.08753	-272.048	-0.05968	-228.099	-0.06573	-219.453	-0.06527	-160.402	-0.11944	-168.452
-0.08861	-285.917	-0.08922	-280.003	-0.08865	-277.643	-0.08852	-273.846	-0.08851	-268.298	-0.08856	-259.247	-0.37909	-506.083	-0.44354	195.616	0.07391	191.199							-0.08852	-273.846	-0.06074	-229.841	-0.06675	-220.719	-0.06625	-161.123	-0.12043	-169.047
-0.08962	-285.437	-0.09023	-284.107	-0.08964	-277.338	-0.08952	-275.153	-0.08951	-269.666	-0.08955	-260.578	-0.3811	-502.935	-0.43954	200.522	0.07991	184.271							-0.08952	-275.153	-0.0617	-230.704	-0.06774	-222.137	-0.06723	-161.844	-0.12144	-169.641
-0.0906	-290.449	-0.09123	-290.497	-0.09063	-280.418	-0.0905	-276.204	-0.0905	-271.468	-0.09054	-262.171	-0.38309	-499.647	-0.43552	205.66	0.08592	177.46							-0.0905	-276.204	-0.06273	-231.935	-0.06875	-223.482	-0.06823	-162.554	-0.12242	-170.227
-0.0916	-291.946	-0.09221	-284.947	-0.09162	-283.338	-0.0915	-277.887	-0.09151	-273.41	-0.09154	-263.8	-0.38509	-496.468	-0.43153	210.785	0.09192	170.709							-0.0915	-277.887	-0.0637	-233.421	-0.06974	-224.855	-0.06923	-163.246	-0.12343	-170.839
-0.09262	-291.721	-0.09322	-290.972	-0.09263	-284.214	-0.09249	-279.121	-0.0925	-274.895	-0.09256	-265.282	-0.3871	-493.117	-0.42754	216.141	0.0979	163.971							-0.09249	-279.121	-0.06472	-234.265	-0.07072	-226.206	-0.07022	-163.957	-0.12445	-171.41
-0.09363	-294.006	-0.09422	-291.626	-0.09365	-285.713	-0.09347	-280.822	-0.09351	-276.49	-0.09357	-266.591	-0.38909	-489.456	-0.42355	221.571	0.10391	157.385							-0.09347	-280.822	-0.06572	-235.899	-0.07173	-227.548	-0.07125	-164.593	-0.12543	-172.023
-0.0946	-295.378	-0.09523	-293.487	-0.09462	-284.336	-0.0945	-282.842	-0.09451	-277.965	-0.09457	-268.046	-0.39108	-485.839	-0.41954	227.182	0.1099	150.938							-0.0945	-282.842	-0.06672	-236.79	-0.07273	-228.996	-0.07223	-165.323	-0.12642	-172.651
-0.09559	-296.132	-0.09622	-291.406	-0.09565	-287.496	-0.0955	-285.117	-0.09551	-279.117	-0.09557	-269.507	-0.3931	-482.369	-0.41547	233.646	0.11591	144.561							-0.0955	-285.117	-0.06771	-238.779	-0.07375	-230.358	-0.07323	-166.05	-0.12745	-173.153
-0.0966	-299.723	-0.0972	-295.899	-0.09664	-289.918	-0.0965	-285.998	-0.09652	-280.68	-0.09654	-270.889	-0.39509	-478.614	-0.41144	239.665	0.12188	138.357							-0.0965	-285.998	-0.06874	-240.171	-0.07474	-231.693	-0.07423	-166.843	-0.12845	-173.792
-0.09759	-301.872	-0.09822	-298.591	-0.09761	-291.518	-0.09749	-286.997	-0.0975	-282.427	-0.09756	-272.621	-0.39711	-474.603	-0.40744	245.538	0.12791	132.359							-0.09749	-286.997	-0.06973	-241.32	-0.07573	-233.057	-0.07523	-167.584	-0.12944	-174.356
-0.09862	-302.677	-0.09921	-296.98	-0.09862	-293.927	-0.09849	-288.812	-0.09852	-283.941	-0.09855	-274.219	-0.39909	-470.623	-0.40342	251.594	0.13389	126.578							-0.09849	-288.812	-0.07073	-242.46	-0.07672	-234.358	-0.07623	-168.317	-0.13048	-174.956
-0.09959	-302.498	-0.10023	-301.595	-0.09964	-292.314	-0.0995	-290.172	-0.0995	-285.276	-0.09957	-275.765	-0.4011	-466.629	-0.39943	257.749	0.13991	121.163							-0.0995	-290.172	-0.0717	-243.952	-0.07774	-236.084	-0.07723	-169.104	-0.13146	-175.58
-0.1006	-304.299	-0.10122	-301.469	-0.10062	-295.005	-0.10048	-291.61	-0.1005	-286.286	-0.10056	-277.172	-0.40307	-462.664	-0.39545	264.091	0.14588	116.073							-0.10048	-291.61	-0.0727	-244.697	-0.07874	-237.686	-0.07823	-169.803	-0.13243	-176.17
-0.10161	-308.749	-0.10222	-302.529	-0.10162	-297.702	-0.1015	-293.278	-0.1015	-288.199	-0.10157	-278.492	-0.40509	-458.354	-0.39145	270.492	0.15189	111.365							-0.1015	-293.278	-0.07372	-246.676	-0.07975	-239.06	-0.07921	-170.535	-0.13344	-176.706
-0.10259	-308.349	-0.10321	-304.668	-0.10262	-299.555	-0.10249	-294.88	-0.1025	-289.584	-0.10258	-279.818	-0.40706	-454.289	-0.38744	276.989	0.15786	107.162							-0.10249	-294.88	-0.07472	-247.506	-0.08073	-240.424	-0.08021	-171.316	-0.13445	-177.323
-0.10361	-313.505	-0.10422	-309.452	-0.10363	-301.577	-0.10349	-296.323	-0.10351	-291.632	-0.10357	-281.623	-0.40908	-450.082	-0.38345	283.696	0.16385	103.575							-0.10349	-296.323	-0.07573	-249.285	-0.08173	-241.768	-0.08122	-172.097	-0.13545	-177.89
-0.10461	-313.889	-0.10521	-306.81	-0.10463	-304.491	-0.10449	-298.642	-0.10452	-294.143	-0.10457	-283.283	-0.41108	-445.775	-0.37945	290.491	0.16984	100.521							-0.10449	-298.642	-0.07674	-250.961	-0.08272	-243.06	-0.08222	-172.871	-0.13643	-178.5
-0.10561	-313.127	-0.10621	-312.101	-0.10563	-303.059	-0.10549	-300.985	-0.10551	-295.018	-0.10555	-284.677	-0.41309	-441.571	-0.37546	297.357	0.17582	97.8522							-0.10549	-300.985	-0.07771	-251.517	-0.08519	-246.201	-0.0832	-173.604	-0.13745	-179.099
-0.10661	-316.1	-0.10723	-309.808	-0.10663	-304.308	-0.1065	-302.025	-0.10651	-296.663	-0.10657	-286.157	-0.4151	-437.124	-0.37145	304.464	0.18185	95.808							-0.1065	-302.025	-0.07869	-252.817	-0.08771	-249.242	-0.08422	-174.408	-0.13845	-179.64
-0.1076	-319.39	-0.10824	-312.75	-0.10764	-306.515	-0.10751	-303.492	-0.10753	-298.337	-0.10756	-287.662	-0.41716	-434.524	-0.36744	311.611	0.18782	94.2135							-0.10751	-303.492	-0.07973	-254.598	-0.08874	-250.705	-0.08524	-175.158	-0.13944	-180.236
-0.10859	-318.968	-0.10922	-316.052	-0.10862	-307.903	-0.1085	-305.345	-0.1085	-298.689	-0.10858	-289.173	-0.41918	-430.001	-0.36347	318.806	0.19384	92.9548							-0.1085	-305.345	-0.08074	-255.901	-0.08973	-252.251	-0.08625	-175.848	-0.14044	-180.826
-0.10962	-321.689	-0.11023	-319.51	-0.10965	-309.14	-0.10951	-306.209	-0.10953	-300.065	-0.10957	-290.936	-0.42118	-425.23	-0.35946	326.056	0.19804	92.2267							-0.10951	-306.209	-0.0817	-257.692	-0.09072	-253.835	-0.08723	-176.625	-0.14143	-181.379
-0.11061	-325.05	-0.11124	-318.211	-0.11065	-312.794	-0.11049	-306.782	-0.1105	-302.116	-0.11058	-292.504	-0.42318	-420.268	-0.35548	333.454	0.19954	92.02							-0.11049	-306.782	-0.08269	-257.753	-0.09175	-255.404	-0.08822	-177.367	-0.1424	-181.942
-0.11159	-321.397	-0.11223	-318.336	-0.11165	-314.047	-0.11151	-308.476	-0.1115	-303.838	-0.11158	-293.945	-0.42518	-415.545	-0.35147	340.884	0.20037	89.2121							-0.11151	-308.476	-0.0837	-260.522	-0.09272	-256.867	-0.08923	-178.171	-0.14342	-182.558
-0.1126	-329.593	-0.11322	-321.448	-0.11265	-313.477	-0.11251	-309.938	-0.11252	-305.741	-0.11257	-295.16	-0.42717	-410.825	-0.34746	348.509	0.20007	86.1437							-0.11251	-309.938	-0.08472	-261.138	-0.09371	-258.461	-0.09023	-178.96	-0.14444	-183.149
-0.11359	-326.105	-0.11424	-325.35	-0.11366	-316.391	-0.11348	-311.852	-0.11351	-307.012	-0.11356	-296.846	-0.4292	-406.008	-0.34347	356.074	0.19634	41.0539							-0.11348	-311.852	-0.08571	-262.383	-0.09471	-259.996	-0.09124	-179.742	-0.14545	-183.684
-0.1146	-330.222	-0.11523	-322.174	-0.11466	-317.075	-0.1145	-313.765	-0.11451	-308.651	-0.11458	-298.256	-0.43116	-401.125	-0.33948	363.712	0.19006	-7.59745							-0.1145	-313.765	-0.0867	-264.033	-0.09571	-261.335	-0.09222	-180.517	-0.14646	-184.279
-0.1156	-330.893	-0.11623	-328.591	-0.11565	-317.209	-0.11549	-315.706	-0.11552	-310.126	-0.11555	-299.629	-0.43319	-396.589	-0.33549	371.379	0.18394	-35.3404							-0.11549	-315.706	-0.08771	-265.2	-0.09674	-262.854	-0.0932	-181.345	-0.14747	-184.81
-0.1166	-334.594	-0.11723	-329.077	-0.11664	-321.256	-0.11649	-316.803	-0.11651	-311.803	-0.11656	-301.305	-0.43518	-391.786	-0.33147	379.129	0.17786	-51.5677							-0.11649	-316.803	-0.08871	-266.202	-0.09771	-264.479	-0.09421	-182.116	-0.14846	-185.41
-0.11761	-334.162	-0.11825	-329.408	-0.11764	-324.294	-0.11752	-319.018	-0.11752	-314.185	-0.11756	-303.163	-0.43717	-387.202	-0.32748	386.867	0.17361	-58.9006							-0.11752	-319.018	-0.08973	-267.726	-0.09872	-265.965	-0.09521	-182.925	-0.14944	-185.957
-0.1186	-337.154	-0.11926	-333.04	-0.11865	-323.81	-0.11851	-320.676	-0.11851	-315.343	-0.11858	-304.722	-0.4392	-382.36	-0.32348	394.535	--	--							-0.11851	-320.676	-0.09075	-269.284	-0.09974	-267.488	-0.0962	-183.744	-0.15046	-186.582
-0.11961	-336.502	-0.12025	-333.277	-0.11966	-325.615	-0.11949	-322.077	-0.11951	-316.549	-0.11958	-306.075	-0.44118	-377.714	-0.31949	402.44	--	--							-0.11949	-322.077	-0.09171	-270.849	-0.10072	-268.986	-0.09721	-184.533	-0.15145	-187.075
-0.12061	-340.242	-0.12124	-333.147	-0.12064	-327.256	-0.1205	-323.649	-0.12053	-318.478	-0.12058	-307.748	-0.44318	-372.999	-0.31547	410.227	--	--							-0.1205	-323.649	-0.09273	-272.38	-0.10172	-270.498	-0.0982	-185.301	-0.15243	-187.618
-0.1216	-340.152	-0.12223	-337.072	-0.12164	-327.209	-0.1215	-324.63	-0.12151	-319.606	-0.12157	-309.279	-0.44518	-368.241	-0.31149	417.861	--	--							-0.1215	-324.63	-0.09374	-273.505	-0.10273	-272.073	-0.09919	-186.126	-0.15346	-188.233
-0.12274	-313.476	-0.12324	-339.8	-0.12263	-327.78	-0.1225	-325.897	-0.12253	-321.379	-0.12258	-310.855	-0.44717	-363.332	-0.30748	425.598	--	--							-0.1225	-325.897	-0.09474	-274.935	-0.10372	-273.75	-0.10022	-186.972	-0.15446	-188.775
-0.12387	-323.341	-0.12422	-338.74	-0.12364	-333.658	-0.12349	-328.034	-0.12354	-323.353	-0.12357	-312.422	-0.44917	-358.629	-0.3035	433.212	--	--							-0.12349	-328.034	-0.09572	-276.35	-0.10472	-275.384	-0.10122	-187.758	-0.15546	-189.329
-0.12489	-345.098	-0.12525	-340.207	-0.12466	-334.91	-0.12449	-329.68	-0.12454	-324.646	-0.12457	-314.017	-0.45118	-353.943	-0.2995	440.821	--	--							-0.12449	-329.68	-0.09672	-276.785	-0.10571	-276.793	-0.10221	-188.575	-0.15647	-189.947
-0.1259	-350.374	-0.12625	-344.718	-0.12564	-334.828	-0.12548	-331.343	-0.12552	-326.369	-0.12557	-315.583	-0.45318	-349.357	-0.29549	448.239	--	--							-0.12548	-331.343	-0.09773	-278.979	-0.10673	-278.367	-0.10324	-189.421	-0.15745	-190.489
-0.12691	-351.173	-0.12725	-345.268	-0.12664	-335.027	-0.12648	-333.08	-0.12652	-327.365	-0.12657	-316.999	-0.45519	-344.658	-0.29149	455.522	--	--							-0.12648	-333.08	-0.09868	-279.674	-0.10773	-280.051	-0.10423	-190.232	-0.15847	-190.988
-0.12791	-351.554	-0.12824	-343.716	-0.12763	-336.417	-0.12749	-334.379	-0.12752	-328.8	-0.12757	-318.513	-0.45718	-339.96	-0.28749	462.689	--	--							-0.12749	-334.379	-0.09971	-282.647	-0.10873	-281.573	-0.10522	-191.012	-0.15944	-191.517
-0.12887	-357.242	-0.12922	-349.902	-0.12861	-337.625	-0.1285	-335.757	-0.12853	-330.087	-0.12855	-320.002	-0.45919	-335.299	-0.28349	469.781	--	--							-0.1285	-335.757	-0.10072	-282.907	-0.10973	-283.109	-0.10624	-191.841	-0.16044	-192.088
-0.1299	-360.282	-0.13024	-353.207	-0.12962	-342.307	-0.12946	-337.654	-0.12953	-332.577	-0.12957	-321.741	-0.46118	-330.722	-0.27951	476.741	--	--							-0.12946	-337.654	-0.10168	-283.965	-0.11076	-284.652	-0.10723	-192.681	-0.16142	-192.649
-0.1309	-356.948	-0.13122	-348.917	-0.13062	-344.772	-0.13048	-339.879	-0.13051	-334.066	-0.13059	-323.712	-0.46318	-325.885	-0.27549	483.446	--	--							-0.13048	-339.879	-0.10271	-285.898	-0.11171	-286.124	-0.10825	-193.489	-0.16244	-193.219
-0.13189	-359.938	-0.1322	-352.3	-0.13163	-344.725	-0.1315	-341.313	-0.13154	-335.638	-0.13157	-325.121	-0.46516	-321.315	-0.27148	489.899	--	--							-0.1315	-341.313	-0.10374	-287.808	-0.11273	-287.573	-0.10924	-194.268	-0.16344	-193.784
-0.13289	-360.406	-0.13322	-356.328	-0.13263	-345.439	-0.13249	-342.356	-0.13253	-337.672	-0.13257	-326.696	-0.46716	-316.756	-0.26748	496.246	--	--							-0.13249	-342.356	-0.10472	-287.896	-0.11374	-289.159	-0.11023	-195.034	-0.16442	-194.295
-0.1339	-362.337	-0.13423	-356.524	-0.13363	-347.099	-0.13348	-344.102	-0.13352	-339.509	-0.13356	-328.21	-0.46918	-312.637	-0.26348	502.303	--	--							-0.13348	-344.102	-0.10575	-290.811	-0.11473	-290.657	-0.11123	-195.827	-0.16545	-194.845
-0.13488	-366.092	-0.13521	-358.669	-0.13462	-348.438	-0.13448	-345.481	-0.1345	-340.528	-0.13457	-329.724	-0.47115	-307.976	-0.25947	507.919	--	--							-0.13448	-345.481	-0.10675	-292.315	-0.11573	-292.199	-0.11221	-196.696	-0.16645	-195.376
-0.13587	-367.398	-0.13623	-361.168	-0.13564	-351.854	-0.13698	-336.251	-0.13552	-342.044	-0.13556	-331.252	-0.47317	-303.598	-0.25547	513.316	--	--							-0.13698	-336.251	-0.10768	-291.922	-0.11672	-293.809	-0.11321	-197.53	-0.16744	-195.931
-0.13689	-369.699	-0.13723	-360.946	-0.13663	-353.679	-0.1395	-328.526	-0.1365	-343.468	-0.13657	-332.968	-0.47517	-299.439	-0.25148	518.441	--	--							-0.1395	-328.526	-0.10876	-294.532	-0.11774	-295.436	-0.11422	-198.327	-0.16843	-196.424
-0.1379	-370.21	-0.13824	-364.812	-0.13763	-354.786	-0.1405	-341.711	-0.13752	-344.922	-0.13757	-334.568	-0.47716	-294.877	-0.24748	523.247	--	--							-0.1405	-341.711	-0.10972	-295.213	-0.11873	-296.946	-0.11523	-199.15	-0.16943	-197.056
-0.13891	-370.579	-0.13924	-362.194	-0.13864	-354.921	-0.1415	-352.719	-0.13852	-346.528	-0.13857	-336.055	-0.47919	-290.708	-0.24349	527.67	--	--							-0.1415	-352.719	-0.11072	-296.938	-0.11973	-298.487	-0.11622	-200.031	-0.17046	-197.643
-0.13991	-373.429	-0.14022	-363.634	-0.13964	-356.992	-0.14252	-358.073	-0.13949	-348.048	-0.13956	-337.641	-0.48117	-286.474	-0.23948	531.784	--	--							-0.14252	-358.073	-0.11172	-298.014	-0.12074	-300.047	-0.11722	-200.801	-0.17147	-198.149
-0.14091	-375.977	-0.14123	-369.398	-0.14064	-358.5	-0.1435	-360.197	-0.14051	-349.853	-0.14056	-339.077	-0.48316	-282.334	-0.2355	535.559	--	--							-0.1435	-360.197	-0.11271	-299.522	-0.12174	-301.613	-0.11822	-201.684	-0.17245	-198.688
-0.1419	-379.828	-0.14223	-372.272	-0.14163	-361.142	-0.14452	-361.67	-0.14152	-352.64	-0.14156	-340.662	-0.48515	-278.2	-0.23147	538.937	--	--							-0.14452	-361.67	-0.11373	-300.82	-0.12273	-303.142	-0.11921	-202.535	-0.17344	-199.182
-0.14289	-379.472	-0.14323	-375.487	-0.14264	-364.791	-0.1455	-363.058	-0.14253	-355.387	-0.14256	-342.299	-0.48715	-274.098	-0.22749	541.839	--	--							-0.1455	-363.058	-0.11474	-302.285	-0.12373	-304.764	-0.12023	-203.37	-0.17445	-199.774
-0.1439	-381.225	-0.14424	-372.179	-0.14364	-365.102	-0.14649	-364.971	-0.14351	-355.829	-0.14358	-343.971	-0.48916	-270.288	-0.22348	544.453	--	--							-0.14649	-364.971	-0.11571	-303.932	-0.12473	-306.275	-0.12123	-204.288	-0.17544	-200.243
-0.14491	-384.143	-0.14523	-373.606	-0.14464	-363.901	-0.14748	-366.306	-0.1445	-357.003	-0.14457	-345.361	-0.49116	-266.198	-0.21948	546.727	--	--							-0.14748	-366.306	-0.11671	-305.209	-0.12573	-307.794	-0.12223	-205.143	-0.17645	-200.827
-0.14588	-385.178	-0.14623	-377.354	-0.14562	-365.196	-0.14851	-368.076	-0.1455	-358.899	-0.14556	-346.936	-0.49316	-262.18	-0.21547	548.436	--	--							-0.14851	-368.076	-0.11772	-306.746	-0.12674	-309.554	-0.12324	-205.954	-0.17746	-201.335
-0.14691	-383.588	-0.14722	-376.656	-0.14666	-368.764	-0.14951	-370.488	-0.1465	-360.495	-0.14657	-348.738	-0.49517	-258.518	-0.21145	549.744	--	--							-0.14951	-370.488	-0.1187	-307.915	-0.12773	-310.918	-0.12426	-206.823	-0.17845	-201.898
-0.1479	-388.966	-0.14823	-379.081	-0.14762	-370.209	-0.15051	-371.128	-0.14751	-361.322	-0.14754	-350.131	-0.49717	-254.558	-0.20747	550.626	--	--							-0.15051	-371.128	-0.11973	-310.051	-0.12871	-312.503	-0.12526	-207.654	-0.17945	-202.398
-0.14891	-392.779	-0.14923	-386.904	-0.14863	-372.422	-0.1515	-372.808	-0.1485	-363.001	-0.14855	-351.838	-0.49915	-250.688	-0.20345	551.183	--	--							-0.1515	-372.808	-0.1207	-309.899	-0.12973	-314.303	-0.12623	-208.484	-0.18044	-202.863
-0.1499	-390.623	-0.15024	-382.612	-0.14964	-373.879	-0.15251	-374.641	-0.14952	-364.975	-0.14957	-353.677	-0.50117	-247.255	-0.19947	551.232	--	--							-0.15251	-374.641	-0.12174	-312.665	-0.13072	-315.768	-0.12724	-209.293	-0.18143	-203.438
-0.1509	-393.275	-0.15123	-382.489	-0.15066	-375.072	-0.15351	-375.417	-0.15051	-366.675	-0.15056	-355.132	-0.50315	-243.458	-0.19548	550.818	--	--							-0.15351	-375.417	-0.12269	-312.811	-0.13173	-317.379	-0.12824	-210.163	-0.18242	-203.976
-0.15192	-394.152	-0.15222	-387.135	-0.15162	-375.179	-0.1545	-376.518	-0.15152	-368.192	-0.15158	-356.61	-0.50516	-239.838	-0.19147	550.054	--	--							-0.1545	-376.518	-0.12375	-315.407	-0.13272	-318.94	-0.12923	-211.024	-0.18343	-204.509
-0.1529	-397.868	-0.15324	-387.847	-0.15264	-378.399	-0.1555	-377.945	-0.15251	-369.311	-0.15256	-358.092	-0.50716	-236.495	-0.18747	548.839	--	--							-0.1555	-377.945	-0.12471	-315.846	-0.13371	-320.465	-0.13024	-211.935	-0.18446	-205.011
-0.15389	-396.35	-0.15424	-391.571	-0.15363	-378.911	-0.15648	-379.601	-0.1535	-370.753	-0.15354	-359.728	-0.50917	-232.925	-0.18346	547.292	--	--							-0.15648	-379.601	-0.12575	-317.596	-0.13473	-321.968	-0.1312	-212.85	-0.18545	-205.497
-0.15487	-396.578	-0.15521	-388.309	-0.15461	-380.046	-0.15751	-382.592	-0.1545	-372.195	-0.15456	-361.238	-0.51115	-229.507	-0.17945	545.336	--	--							-0.15751	-382.592	-0.12673	-319.183	-0.13573	-323.391	-0.1322	-213.773	-0.18643	-206.036
-0.15589	-403.612	-0.15623	-393.701	-0.1556	-380.533	-0.15851	-385.387	-0.15549	-373.328	-0.15555	-362.474	-0.51317	-226.263	-0.17545	542.82	--	--							-0.15851	-385.387	-0.12775	-320.409	-0.13672	-324.966	-0.13319	-214.527	-0.18744	-206.546
-0.15688	-404.314	-0.15721	-396.039	-0.15661	-385.658	-0.15951	-385.607	-0.15651	-375.539	-0.15656	-363.788	-0.51517	-223.076	-0.17144	539.961	--	--							-0.15951	-385.607	-0.12872	-322.453	-0.13773	-326.541	-0.13418	-215.379	-0.18847	-207.048
-0.1579	-406.899	-0.1582	-394.125	-0.15761	-386.532	-0.16049	-386.603	-0.1575	-376.64	-0.15754	-365.531	-0.51715	-219.829	-0.16743	536.707	--	--							-0.16049	-386.603	-0.12972	-322.418	-0.13873	-328.132	-0.1352	-216.28	-0.18942	-207.588
-0.15891	-405.554	-0.15922	-400.27	-0.15864	-386.594	-0.1615	-389.192	-0.15852	-378.682	-0.15856	-366.993	-0.51914	-216.79	-0.16345	532.936	--	--							-0.1615	-389.192	-0.1307	-324.176	-0.13972	-329.599	-0.13619	-217.161	-0.19043	-208.083
-0.15989	-408.381	-0.1602	-399.434	-0.15961	-388.652	-0.16249	-391.131	-0.15951	-381.195	-0.15954	-368.723	-0.52115	-213.844	-0.15945	528.9	--	--							-0.16249	-391.131	-0.13174	-325.814	-0.14071	-330.937	-0.13719	-217.976	-0.19147	-208.584
-0.16089	-412.733	-0.16121	-402.923	-0.1606	-390.81	-0.16348	-393.052	-0.16051	-381.967	-0.16056	-370.814	-0.52316	-210.888	-0.15544	524.452	--	--							-0.16348	-393.052	-0.13269	-327.203	-0.14173	-332.541	-0.1382	-218.91	-0.19244	-209.126
-0.16187	-415.507	-0.16223	-406.076	-0.16161	-393.725	-0.16448	-394.597	-0.1615	-383.949	-0.16154	-372.593	-0.52515	-207.997	-0.15144	519.497	--	--							-0.16448	-394.597	-0.13369	-328.028	-0.14272	-334.159	-0.13919	-219.743	-0.19342	-209.608
-0.16287	-411.284	-0.16322	-405.144	-0.1626	-396.404	-0.16551	-396.033	-0.1625	-385.815	-0.16256	-374.302	-0.52715	-205.355	-0.14746	514.269	--	--							-0.16551	-396.033	-0.13472	-329.617	-0.1437	-335.683	-0.14019	-220.572	-0.19444	-210.126
-0.16389	-415.273	-0.16423	-407.416	-0.16363	-395.614	-0.16652	-398.621	-0.16349	-386.675	-0.16354	-375.49	-0.52913	-202.468	-0.14344	508.778	--	--							-0.16652	-398.621	-0.13573	-331.116	-0.14474	-337.187	-0.1412	-221.437	-0.19545	-210.626
-0.16488	-418.47	-0.1652	-408.128	-0.16461	-396.507	-0.16749	-400.263	-0.16449	-388.549	-0.16454	-377.037	-0.53117	-199.866	-0.13944	502.801	--	--							-0.16749	-400.263	-0.13673	-333.69	-0.14573	-338.729	-0.1422	-222.305	-0.19645	-211.152
-0.16589	-418.996	-0.16621	-408.315	-0.16563	-400.377	-0.1685	-401.714	-0.16547	-389.854	-0.16556	-378.545	-0.53316	-197.515	-0.13544	496.611	--	--							-0.1685	-401.714	-0.13772	-335.16	-0.14674	-340.103	-0.14322	-223.223	-0.19744	-211.64
-0.16686	-422.207	-0.16719	-415.453	-0.16662	-402.216	-0.16948	-403.298	-0.1665	-391.736	-0.16653	-379.974	-0.53517	-194.95	-0.13142	490.131	--	--							-0.16948	-403.298	-0.1387	-335.405	-0.14772	-341.581	-0.14421	-224.055	-0.1984	-212.128
-0.16787	-425.397	-0.16821	-417.509	-0.16762	-403.462	-0.1705	-404.658	-0.1675	-393.15	-0.16754	-381.756	-0.53715	-192.51	-0.12745	483.454	--	--							-0.1705	-404.658	-0.13975	-336.414	-0.14873	-343.184	-0.14522	-224.872	-0.19943	-212.582
-0.16889	-426.566	-0.16923	-414.718	-0.16861	-405.459	-0.17148	-405.741	-0.16849	-395.151	-0.16853	-383.58	-0.53915	-190.227	-0.12344	476.368	--	--							-0.17148	-405.741	-0.14063	-337.417	-0.14972	-344.844	-0.14619	-225.753	-0.20043	-213.151
-0.16987	-426.935	-0.17022	-417.138	-0.16962	-405.791	-0.17248	-406.5	-0.16949	-396.981	-0.16954	-385.306	-0.54116	-188.075	-0.11944	469.012	--	--							-0.17248	-406.5	-0.1417	-339.358	-0.15073	-346.175	-0.14721	-226.598	-0.20145	-213.648
-0.17086	-427.475	-0.17122	-420.527	-0.17063	-407.877	-0.17348	-407.321	-0.1705	-398.586	-0.17056	-386.931	-0.54315	-185.883	-0.11542	461.582	--	--							-0.17348	-407.321	-0.14271	-340.68	-0.15172	-347.617	-0.14819	-227.54	-0.20245	-214.135
-0.17188	-432.179	-0.17223	-420.342	-0.17163	-409.485	-0.17448	-410.586	-0.17151	-399.922	-0.17154	-388.509	-0.54515	-183.715	-0.11145	453.821	--	--							-0.17448	-410.586	-0.14369	-341.929	-0.15273	-349.073	-0.14921	-228.438	-0.20346	-214.6
-0.1729	-429.726	-0.1732	-422.317	-0.17262	-411.119	-0.17547	-412.32	-0.17249	-401.584	-0.17254	-389.859	-0.54717	-181.734	-0.10743	446.096	--	--							-0.17547	-412.32	-0.1447	-344.34	-0.15373	-350.494	-0.15019	-229.326	-0.20448	-215.087
-0.17385	-432.102	-0.17421	-427.675	-0.17363	-413.03	-0.17648	-413.88	-0.17348	-402.698	-0.17355	-391.503	-0.54916	-179.688	-0.10343	438.253	--	--							-0.17648	-413.88	-0.14571	-345.549	-0.15472	-351.756	-0.1512	-230.205	-0.20547	-215.539
-0.17489	-437.307	-0.17522	-426.947	-0.17463	-415.01	-0.17749	-415.248	-0.17449	-404.955	-0.17454	-393.023	-0.55114	-177.886	-0.09943	430.212	--	--							-0.17749	-415.248	-0.14672	-347.225	-0.1557	-353.372	-0.1522	-231.079	-0.20645	-216.063
-0.17588	-435.717	-0.17621	-426.159	-0.17562	-415.744	-0.1785	-416.21	-0.1755	-406.643	-0.17555	-394.383	-0.55314	-176.01	-0.09542	422.004	--	--							-0.1785	-416.21	-0.14773	-348.352	-0.15671	-355.014	-0.1532	-231.897	-0.20744	-216.52
-0.1769	-437.554	-0.17721	-429.242	-0.17664	-416.336	-0.17948	-417.682	-0.1765	-407.507	-0.17656	-395.721	-0.55516	-174.311	-0.09143	413.771	--	--							-0.17948	-417.682	-0.1487	-349.212	-0.15771	-356.456	-0.15422	-232.813	-0.20847	-217.147
-0.17789	-442.297	-0.17821	-432.566	-0.17763	-418.938	-0.1805	-420.537	-0.17749	-409.163	-0.17754	-397.186	-0.55714	-172.464	-0.08743	405.704	--	--							-0.1805	-420.537	-0.14972	-351.252	-0.15871	-357.908	-0.1552	-233.583	-0.20945	-217.552
-0.17888	-439.643	-0.17922	-431.972	-0.17861	-419.854	-0.18149	-422.935	-0.17848	-410.511	-0.17852	-398.883	-0.55913	-170.984	-0.08343	397.559	--	--							-0.18149	-422.935	-0.15071	-352.727	-0.1597	-359.281	-0.15621	-234.476	-0.21047	-218.043
-0.17989	-444.399	-0.18022	-435.459	-0.17961	-422.088	-0.1825	-423.594	-0.17949	-412.061	-0.17955	-400.277	-0.56114	-169.33	-0.07945	389.384	--	--							-0.1825	-423.594	-0.15169	-352.753	-0.16072	-360.762	-0.15721	-235.41	-0.21142	-218.435
-0.18091	-449.061	-0.18121	-438.511	-0.18061	-426.258	-0.18349	-425.111	-0.18048	-413.86	-0.18053	-401.977	-0.56315	-167.773	-0.07543	381.27	--	--							-0.18349	-425.111	-0.15269	-353.842	-0.16172	-362.242	-0.15819	-236.33	-0.21247	-218.962
-0.18189	-446.392	-0.18221	-436.318	-0.18162	-428.795	-0.1845	-426.288	-0.1815	-416.424	-0.18154	-403.791	-0.56514	-166.021	-0.07143	373.219	--	--							-0.1845	-426.288	-0.15372	-356.347	-0.16271	-363.707	-0.1592	-237.193	-0.21343	-219.373
-0.18289	-449.03	-0.18322	-442.342	-0.18261	-426.647	-0.18548	-427.029	-0.18248	-417.77	-0.18254	-405.249	-0.56714	-164.48	-0.06743	365.333	--	--							-0.18548	-427.029	-0.15469	-358.119	-0.16372	-364.997	-0.16019	-238.034	-0.21444	-219.886
-0.18389	-448.017	-0.18423	-440.929	-0.18362	-429.271	-0.18649	-428.91	-0.1835	-418.933	-0.18356	-406.87	-0.56913	-163.187	-0.06344	357.564	--	--							-0.18649	-428.91	-0.15569	-358.864	-0.1647	-366.4	-0.16119	-238.946	-0.21542	-220.353
-0.18487	-451.989	-0.18522	-441.411	-0.18462	-429.9	-0.18748	-431.814	-0.18448	-420.193	-0.18456	-408.408	-0.57115	-161.934	-0.05943	349.7	--	--							-0.18748	-431.814	-0.15673	-360.942	-0.16572	-367.779	-0.16222	-239.909	-0.21645	-220.784
-0.1859	-454.753	-0.18619	-446.334	-0.18561	-432.517	-0.18848	-432.929	-0.18548	-421.172	-0.18553	-409.793	-0.57311	-160.54	-0.05543	342.14	--	--							-0.18848	-432.929	-0.15774	-361.561	-0.16671	-369.106	-0.16322	-240.714	-0.21743	-221.286
-0.18688	-456.319	-0.18724	-448.359	-0.1866	-433.233	-0.18949	-434.688	-0.18648	-423.085	-0.18654	-411.435	-0.57513	-159.207	-0.05144	334.561	--	--							-0.18949	-434.688	-0.15865	-362.925	-0.16769	-370.504	-0.16422	-241.607	-0.21846	-221.714
-0.1879	-457.806	-0.18824	-448.684	-0.18762	-436.616	-0.19051	-435.775	-0.18749	-425.471	-0.18755	-413.03	-0.57714	-157.901	-0.04746	327.118	--	--							-0.19051	-435.775	-0.1597	-364.004	-0.16872	-372.059	-0.16522	-242.481	-0.21944	-222.152
-0.18888	-459.055	-0.18926	-449.302	-0.18863	-437.082	-0.19148	-436.851	-0.1885	-426.643	-0.18854	-414.422	-0.57914	-156.696	-0.04346	319.828	--	--							-0.19148	-436.851	-0.1607	-366.484	-0.1697	-373.469	-0.16622	-243.382	-0.22043	-222.678
-0.18989	-461.325	-0.19024	-448.661	-0.18962	-440.182	-0.19249	-438.922	-0.18949	-428.149	-0.18953	-415.834	-0.58114	-155.47	-0.03946	312.619	--	--							-0.19249	-438.922	-0.16169	-367.763	-0.17071	-374.638	-0.16721	-244.264	-0.22142	-223.159
-0.19089	-463.937	-0.19121	-453.386	-0.19062	-440.523	-0.19349	-441.68	-0.1905	-429.401	-0.19055	-417.389	-0.58313	-154.381	-0.03547	305.681	--	--							-0.19349	-441.68	-0.16267	-368.702	-0.1717	-376.082	-0.16821	-245.099	-0.22248	-223.622
-0.19191	-463.639	-0.1922	-453.194	-0.1916	-442.022	-0.19448	-443.208	-0.19149	-430.655	-0.19153	-419.004	-0.58512	-153.245	-0.03145	298.714	--	--							-0.19448	-443.208	-0.16369	-369.98	-0.17271	-377.311	-0.16921	-245.95	-0.22344	-224.021
-0.19287	-465.257	-0.19321	-456.227	-0.19259	-443.492	-0.19549	-444.27	-0.19249	-432.479	-0.19255	-420.459	-0.58714	-152.119	-0.02748	291.889	--	--							-0.19549	-444.27	-0.1647	-373.807	-0.17371	-378.66	-0.17019	-246.802	-0.22447	-224.507
-0.19389	-467.532	-0.19422	-462.999	-0.19359	-446.274	-0.19649	-444.972	-0.19348	-434.377	-0.19354	-421.994	-0.58913	-151.048	-0.02341	285.848	--	--							-0.19649	-444.972	-0.16569	-372.558	-0.1747	-380.222	-0.17119	-247.695	-0.22548	-224.912
-0.1949	-468.607	-0.19523	-459.907	-0.19462	-449.413	-0.1975	-448.053	-0.1945	-436.603	-0.19454	-423.576	-0.59115	-150.217	-0.01938	279.575	--	--							-0.1975	-448.053	-0.16668	-375.308	-0.17572	-381.515	-0.17216	-248.528	-0.22646	-225.398
-0.19589	-471.865	-0.19624	-460.699	-0.19563	-449.018	-0.19849	-449.014	-0.19548	-437.881	-0.19555	-425.136	-0.59313	-149.079	-0.01536	272.77	--	--							-0.19849	-449.014	-0.16769	-376.103	-0.17673	-382.816	-0.17318	-249.401	-0.22745	-225.828
-0.1969	-473.681	-0.19722	-463.112	-0.19661	-449.739	-0.19949	-453.029	-0.19651	-439.747	-0.19655	-426.686	-0.59513	-148.075	-0.01136	266.215	--	--							-0.19949	-453.029	-0.16874	-378.966	-0.17771	-383.937	-0.17417	-250.466	-0.22843	-226.264
-0.1979	-474.27	-0.19824	-462.772	-0.19762	-451.06	-0.20049	-452.387	-0.1975	-440.841	-0.19756	-428.156	-0.59715	-147.122	-0.00736	259.697	--	--							-0.20049	-452.387	-0.16967	-378.256	-0.17871	-385.251	-0.17518	-251.494	-0.22946	-226.728
-0.19887	-476.219	-0.1992	-465.076	-0.1986	-452.751	-0.20148	-453.183	-0.19849	-441.997	-0.19856	-429.586	-0.59913	-146.236	-0.00341	253.323	--	--							-0.20148	-453.183	-0.17065	-380.392	-0.17971	-386.429	-0.17617	-252.4	-0.23046	-227.119
-0.19989	-479.394	-0.2002	-470.373	-0.19963	-455.167	-0.20248	-455.188	-0.19953	-443.74	-0.19954	-431.2	-0.60111	-145.186	0.000623024	246.948	--	--							-0.20248	-455.188	-0.17172	-382.672	-0.18072	-387.903	-0.17717	-253.324	-0.23145	-227.58
-0.20091	-479.584	-0.20119	-469.306	-0.20061	-458.039	-0.20349	-456.04	-0.2005	-446.571	-0.20055	-432.863	-0.60311	-144.423	0.00462	240.71	--	--							-0.20349	-456.04	-0.17271	-384.135	-0.18171	-389.154	-0.17818	-254.154	-0.23248	-228.003
-0.20189	-481.227	-0.20222	-474.34	-0.20163	-458.519	-0.20448	-457.401	-0.20149	-447.485	-0.20155	-434.244	-0.60514	-143.786	0.0086	234.462	--	--							-0.20448	-457.401	-0.17367	-385.032	-0.18271	-390.456	-0.17917	-254.829	-0.23343	-228.453
-0.2029	-480.739	-0.20322	-474.356	-0.20259	-459.67	-0.20549	-459.549	-0.2025	-448.315	-0.20255	-435.786	-0.60713	-142.776	0.0126	228.46	--	--							-0.20549	-459.549	-0.17475	-386.875	-0.18371	-391.666	-0.18021	-255.623	-0.23446	-228.89
-0.20388	-485.282	-0.20422	-474.722	-0.20362	-460.869	-0.20648	-462.096	-0.2035	-449.865	-0.20355	-437.159	-0.60912	-141.927	0.01661	222.419	--	--							-0.20648	-462.096	-0.17571	-388.374	-0.1847	-392.954	-0.18118	-256.444	-0.23544	-229.309
-0.2049	-484.486	-0.2052	-477.554	-0.20463	-462.61	-0.20748	-464.245	-0.2045	-451.119	-0.20452	-438.386	-0.61113	-141.062	0.02061	216.533	--	--							-0.20748	-464.245	-0.17675	-390.275	-0.18572	-394.113	-0.18218	-257.278	-0.23644	-229.699
-0.20589	-488.233	-0.20621	-479.725	-0.20561	-464.21	-0.20849	-466.321	-0.20548	-452.082	-0.20554	-439.718	-0.61313	-140.214	0.02461	210.683	--	--							-0.20849	-466.321	-0.17768	-389.995	-0.1867	-395.345	-0.18318	-258.136	-0.23747	-230.182
-0.20688	-493.409	-0.20723	-483.515	-0.2066	-467.155	-0.20949	-465.495	-0.2065	-454.132	-0.20655	-441.449	-0.61512	-139.442	0.0286	204.892	--	--							-0.20949	-465.495	-0.17873	-392.417	-0.18772	-396.747	-0.18418	-258.989	-0.23847	-230.558
-0.20788	-493.233	-0.20823	-480.424	-0.2076	-469.899	-0.21049	-466.82	-0.20748	-455.989	-0.20755	-443.164	-0.6171	-138.547	0.03258	199.158	--	--							-0.21049	-466.82	-0.17968	-393.38	-0.18873	-397.85	-0.18518	-259.827	-0.23945	-230.974
-0.20889	-492.021	-0.20922	-483.85	-0.20861	-471.239	-0.21147	-469.05	-0.20849	-457.102	-0.20856	-444.728	-0.63397	-134.571	0.03659	193.401	--	--							-0.21147	-469.05	-0.1807	-395.26	-0.18973	-399.068	-0.18616	-260.693	-0.24042	-231.437
-0.20987	-495.776	-0.21021	-484.984	-0.20961	-472.65	-0.21249	-471.462	-0.2095	-459.287	-0.20955	-446.096	-0.65003	-128.684	0.04059	187.842	--	--							-0.21249	-471.462	-0.18171	-398.03	-0.1907	-400.329	-0.18716	-261.522	-0.24143	-231.825
-0.21087	-497.644	-0.2112	-485.973	-0.21061	-473.439	-0.21349	-473.803	-0.2105	-461.592	-0.21055	-447.602	-0.6504	-127.776	0.04458	182.358	--	--							-0.21349	-473.803	-0.18271	-399.726	-0.19171	-401.451	-0.18817	-262.389	-0.24246	-232.224
-0.21189	-499.282	-0.21222	-489.172	-0.21161	-474.819	-0.21446	-474.502	-0.21148	-462.149	-0.21154	-448.938	-0.65055	-126.598	0.04859	177.003	--	--							-0.21446	-474.502	-0.18373	-399.84	-0.19271	-402.631	-0.18917	-263.264	-0.24344	-232.654
-0.2129	-502.511	-0.21323	-494.454	-0.21261	-476.963	-0.21548	-476.11	-0.2125	-463.493	-0.21256	-450.408	-0.64983	-95.7841	0.05258	171.573	--	--							-0.21548	-476.11	-0.18468	-398.945	-0.19372	-403.916	-0.19015	-264.092	-0.24445	-233.064
-0.2139	-501.148	-0.21423	-489.102	-0.21361	-479.442	-0.2165	-479.511	-0.21351	-465.385	-0.21355	-452.061	-0.6477	-40.712	0.05658	166.387	--	--							-0.2165	-479.511	-0.18568	-400.938	-0.19473	-405.182	-0.19118	-264.872	-0.24545	-233.499
-0.21488	-505.632	-0.21519	-494.671	-0.2146	-480.481	-0.21747	-477.538	-0.21448	-466.638	-0.21455	-453.43	-0.64537	-1.53296	0.06058	161.372	--	--							-0.21747	-477.538	-0.18671	-403.461	-0.1957	-406.285	-0.19217	-265.751	-0.24647	-233.925
-0.21588	-506.667	-0.21621	-494.381	-0.21562	-481.549	-0.21848	-480.066	-0.21551	-467.815	-0.21555	-454.716	-0.64312	23.7714	0.06458	156.455	--	--							-0.21848	-480.066	-0.18773	-405.236	-0.19674	-407.498	-0.19316	-266.662	-0.24746	-234.308
-0.21689	-506.508	-0.21721	-495.806	-0.21663	-483.987	-0.2195	-484.303	-0.21649	-469.797	-0.21654	-456.091	-0.641	40.2852	0.06858	151.589	--	--							-0.2195	-484.303	-0.18867	-407.273	-0.19773	-408.6	-0.19415	-267.571	-0.24846	-234.642
-0.21788	-506.752	-0.21822	-499.395	-0.21761	-484.382	-0.22049	-488.119	-0.21751	-471.672	-0.21756	-457.564	-0.63894	51.3832	0.07256	146.947	--	--							-0.22049	-488.119	-0.18972	-408.375	-0.19872	-409.742	-0.19516	-268.462	-0.24946	-235.121
-0.2189	-512.668	-0.21922	-502.963	-0.2186	-485.769	-0.22149	-487.271	-0.21851	-473.14	-0.21854	-458.925	-0.63688	59.2388	0.07656	142.535	--	--							-0.22149	-487.271	-0.19068	-409.445	-0.19969	-410.827	-0.19616	-269.31	-0.25045	-235.434
-0.2199	-516.368	-0.22021	-505.162	-0.2196	-489.837	-0.22247	-488.24	-0.21951	-475.078	-0.21955	-460.402	-0.63486	64.9198	0.08058	138.201	--	--							-0.22247	-488.24	-0.19173	-411.901	-0.2007	-412	-0.19716	-270.035	-0.25148	-235.872
-0.22089	-515.491	-0.22122	-505.086	-0.22061	-493.331	-0.2235	-488.189	-0.2205	-478.056	-0.22056	-461.744	-0.63283	69.1367	0.08457	134.154	--	--							-0.2235	-488.189	-0.1927	-411.994	-0.20168	-413.047	-0.19817	-270.908	-0.25244	-236.278
-0.2219	-513.728	-0.22221	-505.382	-0.22161	-493.233	-0.22447	-489.923	-0.22152	-479.571	-0.22155	-463.351	-0.63082	72.421	0.08859	130.256	--	--							-0.22447	-489.923	-0.19367	-412.731	-0.20272	-414.297	-0.19917	-271.683	-0.25345	-236.652
-0.22288	-519.084	-0.22323	-506.562	-0.2226	-493.723	-0.22548	-492.511	-0.22248	-479.684	-0.22253	-464.751	-0.62882	75.1605	0.09256	126.48	--	--							-0.22548	-492.511	-0.19473	-415.678	-0.20372	-415.572	-0.20018	-272.524	-0.25444	-237.046
-0.22389	-518.849	-0.2242	-510.988	-0.22362	-493.864	-0.22649	-494.469	-0.22349	-480.168	-0.22354	-465.957	-0.6268	77.3596	0.0966	123.21	--	--							-0.22649	-494.469	-0.19571	-416.741	-0.20471	-416.714	-0.20119	-273.351	-0.25544	-237.428
-0.22489	-526.093	-0.22521	-513.183	-0.22461	-497.008	-0.2275	-495.423	-0.22448	-482.103	-0.22454	-467.292	-0.62478	79.2715	0.10057	119.904	--	--							-0.2275	-495.423	-0.19666	-419.068	-0.20572	-417.774	-0.20219	-274.155	-0.25648	-237.835
-0.2259	-522.852	-0.22622	-513.05	-0.22561	-499.666	-0.22849	-496.354	-0.22551	-484.173	-0.22556	-468.792	-0.6228	80.7896	0.10457	116.908	--	--							-0.22849	-496.354	-0.1977	-420.091	-0.20672	-418.989	-0.20318	-274.905	-0.25746	-238.214
-0.22689	-524.773	-0.22721	-514.004	-0.22661	-499.848	-0.22949	-498.382	-0.22651	-485.435	-0.22655	-470.167	-0.62079	82.2843	0.10854	114.094	--	--							-0.22949	-498.382	-0.19869	-420.924	-0.20771	-420.098	-0.20417	-275.72	-0.25846	-238.59
-0.22789	-529.702	-0.22822	-518.456	-0.2276	-500.342	-0.23048	-499.514	-0.2275	-486.227	-0.22754	-471.628	-0.61879	83.5828	0.11254	111.571	--	--							-0.23048	-499.514	-0.19967	-422.519	-0.2087	-421.276	-0.20518	-276.602	-0.25946	-238.94
-0.2289	-530.581	-0.22924	-518.618	-0.22861	-501.58	-0.23149	-501.135	-0.2285	-487.524	-0.22856	-472.722	-0.61677	84.962	0.11656	109.276	--	--							-0.23149	-501.135	-0.20067	-423.918	-0.2097	-422.486	-0.20619	-277.45	-0.26047	-239.332
-0.22989	-532.154	-0.23023	-518.473	-0.22961	-504.589	-0.23247	-503.909	-0.22952	-490.203	-0.22956	-474.028	-0.61478	86.3111	0.12054	107.123	--	--							-0.23247	-503.909	-0.20169	-425.237	-0.21071	-423.424	-0.20717	-278.281	-0.26145	-239.722
-0.23089	-530.806	-0.23121	-523.732	-0.23058	-506.006	-0.2335	-505.433	-0.23048	-490.501	-0.23052	-475.381	-0.61278	87.377	0.12454	105.165	--	--							-0.2335	-505.433	-0.20275	-427.661	-0.21169	-424.491	-0.20817	-279.095	-0.26242	-240.104
-0.23187	-539.223	-0.23224	-528.725	-0.2316	-510.146	-0.2345	-506.933	-0.2315	-492.12	-0.23155	-476.729	-0.61077	88.4267	0.12858	103.562	--	--							-0.2345	-506.933	-0.20369	-428.426	-0.21271	-425.834	-0.20918	-279.914	-0.26346	-240.604
-0.23289	-539.703	-0.23321	-525.053	-0.2326	-513.419	-0.23549	-507.968	-0.2325	-493.626	-0.23252	-478.388	-0.60878	89.4544	0.13255	101.936	--	--							-0.23549	-507.968	-0.2047	-430.847	-0.21371	-426.988	-0.21014	-280.875	-0.26446	-240.881
-0.2339	-541.569	-0.23422	-529.539	-0.23361	-511.851	-0.2365	-508.749	-0.2335	-494.793	-0.23353	-479.849	-0.60678	90.5398	0.13655	100.487	--	--							-0.2365	-508.749	-0.2057	-431.334	-0.21469	-428.026	-0.21115	-281.774	-0.26545	-241.285
-0.2349	-540.127	-0.23521	-528.015	-0.2346	-514.406	-0.23751	-510.453	-0.23449	-496.469	-0.23456	-481.188	-0.60476	91.5523	0.14056	99.1876	--	--							-0.23751	-510.453	-0.20668	-433.028	-0.2157	-429.039	-0.21217	-282.765	-0.26647	-241.631
-0.2359	-543.323	-0.23624	-532.986	-0.23562	-515.853	-0.2385	-512.568	-0.23551	-498.473	-0.23556	-482.48	-0.60275	92.4971	0.14454	98.0358	--	--							-0.2385	-512.568	-0.20773	-434.667	-0.21672	-430.163	-0.21316	-283.556	-0.26746	-241.961
-0.23689	-546.592	-0.23721	-531.382	-0.23662	-515.666	-0.23951	-514.754	-0.23651	-500.127	-0.23654	-483.889	-0.60078	93.4724	0.14854	97.0359	--	--							-0.23951	-514.754	-0.2087	-436.795	-0.2177	-431.046	-0.21413	-284.422	-0.26846	-242.356
-0.23791	-548.969	-0.23823	-538.321	-0.23759	-518.795	-0.24049	-514.734	-0.2375	-501.804	-0.23755	-485.153	-0.59876	94.3963	0.15254	96.0071	--	--							-0.24049	-514.734	-0.20968	-436.981	-0.2187	-432.17	-0.21514	-285.395	-0.26947	-242.669
-0.23891	-550.415	-0.23922	-539.272	-0.2386	-521.791	-0.24148	-516.367	-0.23852	-503.669	-0.23856	-486.713	-0.59676	95.2763	0.15653	95.0674	--	--							-0.24148	-516.367	-0.2107	-438.372	-0.21972	-433.383	-0.21614	-286.254	-0.27043	-242.992
-0.2399	-549.563	-0.24022	-537.754	-0.23957	-522.649	-0.2425	-518.058	-0.23951	-505.113	-0.23955	-487.944	-0.59479	96.3258	0.16052	94.3806	--	--							-0.2425	-518.058	-0.21173	-440.921	-0.22069	-434.387	-0.21714	-287.112	-0.27142	-243.361
-0.2409	-553.305	-0.24122	-539.836	-0.2406	-523.978	-0.24349	-518.802	-0.24051	-505.415	-0.24054	-489.173	-0.59277	97.1924	0.16454	93.7191	--	--							-0.24349	-518.802	-0.21275	-442.01	-0.2217	-435.473	-0.21815	-287.998	-0.27246	-243.766
-0.24191	-556.608	-0.24221	-543.311	-0.24158	-524.275	-0.24449	-521.755	-0.24149	-506.299	-0.24155	-490.685	-0.59079	98.1348	0.16853	93.1582	--	--							-0.24449	-521.755	-0.21369	-443.329	-0.22272	-436.564	-0.21919	-288.726	-0.27346	-244.119
-0.2429	-557.344	-0.24323	-545.898	-0.2426	-528.42	-0.24548	-524.153	-0.24251	-508.079	-0.24257	-492.195	-0.58877	99.1557	0.17253	92.6727	--	--							-0.24548	-524.153	-0.21472	-445.861	-0.22371	-437.563	-0.22016	-289.42	-0.27446	-244.45
-0.2439	-561.331	-0.24421	-546.312	-0.24361	-530.046	-0.24647	-525.065	-0.24349	-509.107	-0.24354	-493.373	-0.58679	99.9219	0.17653	92.1404	--	--							-0.24647	-525.065	-0.21567	-445.901	-0.22471	-438.67	-0.22117	-290.129	-0.27549	-244.728
-0.24491	-564.488	-0.24521	-552.207	-0.24458	-530.655	-0.24747	-526.62	-0.24449	-511.165	-0.24455	-494.672	-0.58478	100.734	0.18056	91.8428	--	--							-0.24747	-526.62	-0.21674	-448.044	-0.22571	-439.944	-0.22217	-290.968	-0.27647	-245.149
-0.24588	-563.763	-0.24621	-550.864	-0.24561	-534.234	-0.24848	-528.139	-0.2455	-513.416	-0.24554	-496.279	-0.58277	101.725	0.18452	91.4297	--	--							-0.24848	-528.139	-0.21771	-448.544	-0.22671	-440.852	-0.22319	-291.746	-0.27745	-245.421
-0.24689	-565.96	-0.24722	-552.114	-0.24657	-534.156	-0.24947	-529.502	-0.24648	-515.496	-0.24653	-497.398	-0.58078	102.672	0.18853	91.155	--	--							-0.24947	-529.502	-0.21874	-451.179	-0.22769	-442.003	-0.22415	-292.453	-0.27842	-245.777
-0.24788	-566.751	-0.24822	-555.356	-0.24759	-535.509	-0.25048	-531.905	-0.2475	-516.624	-0.24755	-498.972	-0.57878	103.534	0.19251	90.8739	--	--							-0.25048	-531.905	-0.21965	-451.188	-0.22871	-443.031	-0.22516	-293.276	-0.27948	-246.052
-0.24889	-571.37	-0.24923	-555.83	-0.2486	-538.283	-0.25147	-533.606	-0.2485	-517.54	-0.24855	-500.333	-0.5768	104.459	0.19652	90.6867	--	--							-0.25147	-533.606	-0.22074	-453.797	-0.22971	-444.056	-0.22616	-294.082	-0.28046	-246.425
-0.24989	-572.18	-0.25021	-556.877	-0.24959	-540.425	-0.25248	-534.611	-0.24949	-518.984	-0.24955	-501.369	-0.57479	105.46	0.1989	90.5281	--	--							-0.25248	-534.611	-0.22167	-456.299	-0.23069	-445.019	-0.22717	-294.802	-0.28149	-246.763
-0.25089	-577.022	-0.25122	-563.072	-0.25058	-542.096	-0.25347	-536.074	-0.25047	-520.225	-0.25056	-502.474	-0.5728	106.262	0.19949	90.513	--	--							-0.25347	-536.074	-0.22274	-455.916	-0.23171	-446.292	-0.22815	-295.617	-0.28243	-247.054
-0.2519	-577.923	-0.25222	-563.99	-0.25158	-543.154	-0.25448	-537.15	-0.25152	-522.233	-0.25154	-503.69	-0.57078	107.206	0.20008	87.792	--	--							-0.25448	-537.15	-0.22373	-458.178	-0.23272	-447.423	-0.22915	-296.373	-0.28344	-247.37
-0.25288	-576.738	-0.25323	-563.779	-0.25259	-544.447	-0.25547	-538.666	-0.25247	-522.902	-0.25254	-504.904	-0.56877	108.213	0.19993	84.7983	--	--							-0.25547	-538.666	-0.22469	-459.799	-0.23371	-448.612	-0.23015	-297.084	-0.28447	-247.741
-0.25388	-580.023	-0.2542	-564.744	-0.25357	-546.061	-0.25645	-540.079	-0.25348	-524.102	-0.25352	-506.322	-0.56678	109.133	0.19742	40.2629	--	--							-0.25645	-540.079	-0.22572	-460.867	-0.2347	-449.911	-0.23116	-297.839	-0.28543	-248.015
-0.25488	-587.382	-0.25522	-567.92	-0.25459	-546.927	-0.25747	-539.79	-0.25448	-525.71	-0.25453	-507.357	-0.56476	110.126	0.19323	-7.5073	--	--							-0.25747	-539.79	-0.22671	-461.42	-0.23574	-451.051	-0.23215	-298.632	-0.28644	-248.354
-0.25589	-584.599	-0.25621	-568.674	-0.25558	-549.367	-0.25846	-543.195	-0.2555	-526.682	-0.25553	-508.559	-0.56281	110.98	0.18912	-34.7157	--	--							-0.25846	-543.195	-0.22772	-463.78	-0.23672	-452.069	-0.23313	-299.478	-0.28746	-248.665
-0.2569	-585.681	-0.25721	-568.055	-0.25658	-549.933	-0.25946	-544.595	-0.25648	-527.256	-0.25653	-509.899	-0.56078	111.962	0.18508	-50.4055	--	--							-0.25946	-544.595	-0.22873	-465.881	-0.23771	-453.179	-0.23414	-300.393	-0.28844	-248.959
-0.25788	-589.246	-0.25819	-572.082	-0.25756	-550.735	-0.26046	-546.087	-0.2575	-529.17	-0.25754	-511.078	-0.55882	112.942	0.18106	-59.6475	--	--							-0.26046	-546.087	-0.22966	-466.002	-0.23873	-454.27	-0.23513	-301.234	-0.28945	-249.3
-0.25888	-590.706	-0.2592	-574.205	-0.25856	-554.788	-0.26146	-548.394	-0.25849	-530.87	-0.25851	-512.113	-0.55682	113.997	0.17705	-65.2631	--	--							-0.26146	-548.394	-0.23074	-468.563	-0.23974	-455.397	-0.23614	-302.061	-0.29044	-249.584
-0.25988	-593.159	-0.26021	-578.464	-0.25956	-559.192	-0.26247	-549.095	-0.25948	-531.097	-0.25954	-513.586	-0.55479	115.274	0.17362	-68.1997	--	--							-0.26247	-549.095	-0.23173	-470.265	-0.24071	-456.572	-0.23714	-302.75	-0.29147	-249.917
-0.26089	-597.541	-0.26121	-581.826	-0.26057	-560.202	-0.26346	-551.621	-0.26047	-532.745	-0.26051	-514.933	-0.5528	116.307	--	--	--	--							-0.26346	-551.621	-0.2327	-470.539	-0.24171	-457.547	-0.23815	-303.505	-0.29244	-250.241
-0.26187	-597.182	-0.2622	-580.558	-0.26156	-561.008	-0.26447	-553.16	-0.26148	-534.596	-0.26153	-516.391	-0.55083	117.417	--	--	--	--							-0.26447	-553.16	-0.23369	-472.16	-0.24271	-458.472	-0.23916	-304.239	-0.29344	-250.456
-0.26288	-603.501	-0.2632	-582.299	-0.26257	-561.524	-0.26546	-554.652	-0.26246	-535.864	-0.26254	-517.609	-0.54881	118.534	--	--	--	--							-0.26546	-554.652	-0.23474	-476.526	-0.24372	-459.614	-0.24017	-304.984	-0.29446	-250.801
-0.26388	-604.895	-0.26423	-588.826	-0.26355	-563.971	-0.26646	-556.222	-0.26349	-537.935	-0.26353	-518.702	-0.54679	119.7	--	--	--	--							-0.26646	-556.222	-0.23569	-474.793	-0.24471	-460.735	-0.24113	-305.74	-0.29544	-251.093
-0.26489	-606.643	-0.2652	-588.532	-0.26456	-567.672	-0.26745	-557.754	-0.26449	-539.676	-0.2645	-519.923	-0.54481	120.771	--	--	--	--							-0.26745	-557.754	-0.23668	-476.501	-0.2457	-461.841	-0.24216	-306.615	-0.29646	-251.385
-0.26589	-609.075	-0.26621	-591.537	-0.26559	-568.339	-0.26846	-558.597	-0.26547	-540.35	-0.26553	-521.186	-0.54279	121.929	--	--	--	--							-0.26846	-558.597	-0.23765	-478.046	-0.2467	-462.877	-0.24314	-307.317	-0.29745	-251.677
-0.26688	-608.712	-0.26721	-590.888	-0.26658	-569.363	-0.26946	-560.383	-0.26648	-542.343	-0.26652	-522.436	-0.54082	123.062	--	--	--	--							-0.26946	-560.383	-0.23871	-480.053	-0.24771	-463.882	-0.24414	-308.21	-0.29847	-252.028
-0.26788	-613.743	-0.26822	-591.991	-0.26756	-569.689	-0.27046	-562.831	-0.26748	-543.427	-0.26753	-523.442	-0.5388	124.361	--	--	--	--							-0.27046	-562.831	-0.23968	-481.201	-0.2487	-464.891	-0.24515	-309.071	-0.29946	-252.3
-0.26888	-610.674	-0.26921	-596.617	-0.26856	-570.783	-0.27147	-563.784	-0.26846	-544.608	-0.26854	-524.502	-0.53681	125.619	--	--	--	--							-0.27147	-563.784	-0.2407	-483.805	-0.2497	-465.888	-0.24614	-309.825	-0.30046	-252.592
-0.26989	-618.862	-0.2702	-599.079	-0.26957	-575.031	-0.27247	-564.773	-0.26948	-545.963	-0.26952	-525.578	-0.53481	126.716	--	--	--	--							-0.27247	-564.773	-0.24171	-485.405	-0.2507	-466.897	-0.24715	-310.574	-0.30145	-252.854
-0.27087	-616.375	-0.27121	-597.622	-0.27056	-576.469	-0.27345	-565.692	-0.27045	-547.991	-0.27052	-527.017	-0.53281	128.01	--	--	--	--							-0.27345	-565.692	-0.2427	-486.438	-0.2517	-468.151	-0.24813	-311.412	-0.30245	-253.143
-0.2719	-619.199	-0.2722	-600.553	-0.27159	-577.999	-0.27447	-567.438	-0.27148	-549.695	-0.27153	-528.326	-0.53081	129.392	--	--	--	--							-0.27447	-567.438	-0.24373	-487.969	-0.25271	-469.147	-0.24912	-312.365	-0.30347	-253.405
-0.27288	-623.121	-0.27321	-601.826	-0.27258	-581	-0.27545	-568.488	-0.27247	-550.693	-0.27252	-529.359	-0.52882	130.655	--	--	--	--							-0.27545	-568.488	-0.24472	-489.582	-0.2537	-470.256	-0.25013	-313.203	-0.30447	-253.695
-0.27386	-623.384	-0.27421	-601.981	-0.27357	-579.535	-0.27649	-570.035	-0.27348	-551.637	-0.27352	-530.616	-0.52681	131.999	--	--	--	--							-0.27649	-570.035	-0.24571	-490.198	-0.25469	-471.278	-0.25114	-314.1	-0.30544	-253.969
-0.27488	-625.847	-0.27522	-604.342	-0.27458	-581.286	-0.27745	-571.847	-0.27447	-553.044	-0.27453	-531.922	-0.5248	133.434	--	--	--	--							-0.27745	-571.847	-0.24674	-492.516	-0.25569	-472.297	-0.25215	-314.812	-0.30646	-254.212
-0.27587	-625.559	-0.27621	-607.175	-0.27557	-583.384	-0.27846	-571.821	-0.27548	-553.774	-0.27553	-532.829	-0.52281	134.834	--	--	--	--							-0.27846	-571.821	-0.24766	-493.111	-0.2567	-473.285	-0.2531	-315.548	-0.30746	-254.502
-0.27687	-630.17	-0.27719	-611.444	-0.27656	-584.907	-0.27946	-573.687	-0.27648	-555.027	-0.27654	-533.971	-0.52082	136.244	--	--	--	--							-0.27946	-573.687	-0.24872	-495.037	-0.25768	-474.24	-0.25412	-316.241	-0.30846	-254.772
-0.2779	-630.289	-0.2782	-611.508	-0.27758	-586.621	-0.28048	-574.832	-0.27748	-557.093	-0.27752	-535.104	-0.51882	137.639	--	--	--	--							-0.28048	-574.832	-0.24973	-497.326	-0.25869	-475.434	-0.25511	-316.832	-0.30946	-254.996
-0.27889	-633.261	-0.27922	-612.589	-0.27857	-587.44	-0.28147	-575.609	-0.27849	-557.693	-0.27852	-536.029	-0.51682	139.193	--	--	--	--							-0.28147	-575.609	-0.2507	-498.33	-0.25968	-476.7	-0.25612	-317.496	-0.31048	-255.32
-0.27988	-632.593	-0.28019	-611.865	-0.27955	-588.68	-0.28245	-577.731	-0.27948	-558.916	-0.27953	-537.123	-0.51482	140.709	--	--	--	--							-0.28245	-577.731	-0.25168	-499.562	-0.2607	-477.583	-0.25712	-318.254	-0.31145	-255.591
-0.28086	-633.621	-0.28123	-613.25	-0.28057	-589.952	-0.28347	-579.977	-0.28047	-559.945	-0.28054	-538.204	-0.51283	142.354	--	--	--	--							-0.28347	-579.977	-0.2527	-500.436	-0.26167	-478.75	-0.25815	-319.062	-0.31247	-255.848
-0.28186	-635.971	-0.28219	-615.26	-0.28156	-589.6	-0.28446	-580.024	-0.28146	-560.118	-0.28152	-539.075	-0.51081	143.999	--	--	--	--							-0.28446	-580.024	-0.25368	-502.132	-0.26268	-479.813	-0.25915	-319.845	-0.31348	-256.066
-0.28288	-640.106	-0.28323	-620.607	-0.2826	-592.451	-0.28545	-581.901	-0.28247	-561.589	-0.28252	-540.055	-0.50882	145.591	--	--	--	--							-0.28545	-581.901	-0.25475	-504.192	-0.2637	-480.89	-0.26014	-320.512	-0.31446	-256.343
-0.28389	-642.324	-0.2842	-617.945	-0.28358	-596.349	-0.28647	-582.664	-0.2835	-563.398	-0.28354	-541.44	-0.50682	147.155	--	--	--	--							-0.28647	-582.664	-0.25574	-506.406	-0.26471	-482.086	-0.26116	-321.225	-0.31542	-256.564
-0.28488	-639.768	-0.28518	-619.908	-0.28457	-595.861	-0.28748	-583.403	-0.28448	-564.807	-0.28452	-542.378	-0.50482	148.845	--	--	--	--							-0.28748	-583.403	-0.25672	-506.541	-0.26568	-483.126	-0.26213	-322.014	-0.31642	-256.812
-0.28588	-640.85	-0.28618	-620.208	-0.28555	-596.54	-0.28846	-584.008	-0.28547	-565.322	-0.28552	-543.468	-0.50281	150.555	--	--	--	--							-0.28846	-584.008	-0.25774	-509.022	-0.26668	-484.046	-0.26314	-322.663	-0.31743	-257.063
-0.28688	-642.802	-0.28719	-621.797	-0.28658	-597.429	-0.28947	-585.2	-0.28647	-566.406	-0.28651	-544.245	-0.50083	152.212	--	--	--	--							-0.28947	-585.2	-0.25872	-509.677	-0.2677	-485.131	-0.26414	-323.379	-0.31845	-257.342
-0.28787	-643.419	-0.2882	-618.774	-0.28756	-598.031	-0.29047	-585.91	-0.28747	-567.341	-0.28753	-545.078	-0.49883	154.074	--	--	--	--							-0.29047	-585.91	-0.25966	-511.014	-0.26868	-486.128	-0.26514	-324.147	-0.31946	-257.532
-0.28888	-646.195	-0.28917	-621.891	-0.28853	-598.685	-0.29147	-585.282	-0.28847	-567.699	-0.2885	-545.866	-0.4968	156.063	--	--	--	--							-0.29147	-585.282	-0.26072	-512.668	-0.26967	-487.259	-0.26613	-324.921	-0.32044	-257.794
-0.28988	-644.102	-0.29018	-627.08	-0.28957	-600.751	-0.29245	-586.743	-0.28946	-568.901	-0.2895	-546.953	-0.49481	157.78	--	--	--	--							-0.29245	-586.743	-0.26169	-515.122	-0.27071	-488.542	-0.26714	-325.577	-0.32146	-257.978
-0.29086	-646.529	-0.29117	-624.325	-0.29055	-601.117	-0.29345	-586.899	-0.29048	-570.335	-0.29052	-548.083	-0.49281	159.77	--	--	--	--							-0.29345	-586.899	-0.26269	-516.398	-0.27169	-489.573	-0.26814	-326.25	-0.32248	-258.234
-0.29186	-648.094	-0.29218	-627.133	-0.29155	-600.292	-0.29445	-588.298	-0.29149	-571.257	-0.29153	-548.734	-0.49083	161.673	--	--	--	--							-0.29445	-588.298	-0.26369	-517.817	-0.27267	-490.559	-0.26913	-327.057	-0.32347	-258.529
-0.29286	-645.398	-0.29319	-626.043	-0.29256	-601.376	-0.29546	-588.481	-0.29246	-571.301	-0.29251	-549.451	-0.48883	163.615	--	--	--	--							-0.29546	-588.481	-0.26471	-518.297	-0.27368	-491.65	-0.27015	-327.869	-0.32448	-258.734
-0.29386	-645.125	-0.29418	-625.347	-0.29355	-602.756	-0.29646	-590.012	-0.29347	-571.619	-0.29351	-550.292	-0.48681	165.657	--	--	--	--							-0.29646	-590.012	-0.26569	-519.684	-0.27469	-492.688	-0.27113	-328.298	-0.32547	-258.97
-0.29485	-648.652	-0.29518	-628.412	-0.29457	-603.71	-0.29747	-589.949	-0.29449	-572.535	-0.29453	-551.054	-0.48483	167.658	--	--	--	--							-0.29747	-589.949	-0.26673	-521.149	-0.27569	-493.737	-0.27214	-329.043	-0.32647	-259.183
-0.29587	-653.949	-0.29618	-629.863	-0.29558	-606.322	-0.29848	-595.285	-0.29546	-573.609	-0.29552	-551.645	-0.48281	169.748	--	--	--	--							-0.29848	-595.285	-0.26771	-522.714	-0.27668	-494.816	-0.27313	-329.659	-0.32748	-259.323
-0.29688	-649.839	-0.29718	-627.659	-0.29657	-607.181	-0.29945	-593.437	-0.29648	-574.469	-0.29652	-552.524	-0.48082	171.936	--	--	--	--							-0.29945	-593.437	-0.26871	-523.926	-0.27769	-495.893	-0.27414	-330.483	-0.32847	-259.622
-0.29787	-650.066	-0.29818	-632.411	-0.29755	-605.145	-0.30047	-592.953	-0.29747	-574.761	-0.29754	-553.353	-0.47882	174.135	--	--	--	--							-0.30047	-592.953	-0.26973	-526.472	-0.2787	-496.887	-0.27515	-331.237	-0.32947	-259.802
-0.29889	-648.524	-0.29918	-630.343	-0.29854	-608.387	-0.30146	-592.841	-0.29851	-577.019	-0.29853	-553.921	-0.47683	176.294	--	--	--	--							-0.30146	-592.841	-0.27073	-527.832	-0.27968	-497.995	-0.27613	-332.069	-0.33047	-260.015
-0.29988	-651.364	-0.30019	-628.384	-0.29956	-609.477	-0.30247	-592.97	-0.29947	-577.34	-0.29952	-554.718	-0.47482	178.65	--	--	--	--							-0.30247	-592.97	-0.27172	-527.95	-0.28068	-499.033	-0.27716	-332.79	-0.33146	-260.225
-0.30087	-648.823	-0.30118	-629.932	-0.30056	-607.756	-0.30345	-592.34	-0.30046	-577.33	-0.30055	-555.217	-0.47281	180.968	--	--	--	--							-0.30345	-592.34	-0.2727	-530.379	-0.2817	-499.99	-0.27817	-333.624	-0.33249	-260.427
-0.30187	-652.741	-0.30218	-630.091	-0.30156	-606.01	-0.30447	-591.017	-0.30147	-577.756	-0.30154	-555.694	-0.47083	183.227	--	--	--	--							-0.30447	-591.017	-0.27367	-528.935	-0.28271	-501.167	-0.27916	-334.637	-0.33345	-260.653
-0.30285	-649.466	-0.30319	-631.792	-0.30257	-606.881	-0.30545	-591.627	-0.30248	-578.726	-0.30252	-556.151	-0.46885	185.599	--	--	--	--							-0.30545	-591.627	-0.27475	-532.925	-0.28371	-502.232	-0.28017	-335.381	-0.33445	-260.832
-0.30387	-647.398	-0.30417	-631.264	-0.30355	-607.584	-0.30645	-592.136	-0.30349	-578.799	-0.30353	-556.896	-0.46683	188.088	--	--	--	--							-0.30645	-592.136	-0.27571	-533.875	-0.28469	-503.209	-0.28115	-336.277	-0.33546	-261.032
-0.30488	-648.441	-0.30518	-627.146	-0.30456	-607.423	-0.30745	-591.697	-0.3045	-578.424	-0.30452	-557.342	-0.46484	190.598	--	--	--	--							-0.30745	-591.697	-0.27674	-535.054	-0.28571	-504.267	-0.28216	-337.136	-0.33646	-261.261
-0.30585	-647.01	-0.30617	-628.06	-0.30557	-607.964	-0.30846	-593.421	-0.30549	-578.439	-0.30552	-557.613	-0.46286	193.129	--	--	--	--							-0.30846	-593.421	-0.27772	-535.885	-0.28669	-505.336	-0.28313	-337.789	-0.33745	-261.422
-0.30685	-644.765	-0.30718	-628.918	-0.30655	-606.697	-0.30946	-593.203	-0.30649	-578.589	-0.30652	-558.151	-0.46083	195.56	--	--	--	--							-0.30946	-593.203	-0.27871	-537.899	-0.28768	-506.213	-0.28412	-338.452	-0.33842	-261.587
-0.30786	-646.297	-0.30818	-630.05	-0.30755	-605.049	-0.31044	-592.552	-0.30749	-577.878	-0.30755	-558.799	-0.45884	198.105	--	--	--	--							-0.31044	-592.552	-0.27967	-537.324	-0.28869	-507.208	-0.28516	-339.215	-0.33944	-261.785
-0.30889	-648.492	-0.30919	-633.843	-0.30855	-607.972	-0.31147	-592.165	-0.30848	-578.11	-0.30854	-559.338	-0.45686	200.824	--	--	--	--							-0.31147	-592.165	-0.28064	-538.501	-0.28969	-508.252	-0.28615	-339.93	-0.34048	-261.999
-0.30987	-644.43	-0.3102	-627.072	-0.30955	-609.466	-0.31246	-591.774	-0.30948	-578.761	-0.30954	-559.759	-0.45486	203.53	--	--	--	--							-0.31246	-591.774	-0.2817	-541.173	-0.2907	-509.163	-0.28713	-340.602	-0.34145	-262.119
-0.31088	-644.419	-0.31121	-627.625	-0.31056	-607.019	-0.31346	-590.811	-0.31047	-578.1	-0.31054	-559.968	-0.45286	206.274	--	--	--	--							-0.31346	-590.811	-0.28273	-542.474	-0.29168	-510.132	-0.28811	-341.336	-0.34245	-262.343
-0.31187	-641.698	-0.31217	-622.637	-0.31158	-605.956	-0.31448	-591.742	-0.31151	-578.619	-0.31154	-560.345	-0.45086	209.046	--	--	--	--							-0.31448	-591.742	-0.28367	-541.793	-0.29267	-510.963	-0.28912	-341.961	-0.34348	-262.493
-0.31287	-640.359	-0.31317	-626.454	-0.31256	-606.621	-0.31545	-591.704	-0.31249	-578.435	-0.31253	-560.436	-0.44887	211.964	--	--	--	--							-0.31545	-591.704	-0.2847	-544.785	-0.29369	-511.894	-0.29012	-342.708	-0.34447	-262.7
-0.31388	-641.89	-0.31421	-628.533	-0.31356	-606.243	-0.31646	-589.45	-0.31346	-577.576	-0.31353	-560.422	-0.44686	214.901	--	--	--	--							-0.31646	-589.45	-0.28573	-546.348	-0.29468	-512.806	-0.29111	-343.373	-0.34544	-262.866
-0.31486	-640.692	-0.31519	-623.249	-0.31459	-605.14	-0.31748	-589.186	-0.31448	-577.532	-0.31453	-560.749	-0.44486	217.768	--	--	--	--							-0.31748	-589.186	-0.28673	-546.257	-0.29569	-513.857	-0.2921	-344.119	-0.34645	-263.036
-0.31587	-638.964	-0.31618	-622.931	-0.31557	-604.862	-0.31846	-587.764	-0.31548	-577.64	-0.31552	-560.781	-0.44287	220.671	--	--	--	--							-0.31846	-587.764	-0.28775	-548.953	-0.29668	-514.703	-0.29308	-344.812	-0.34744	-263.229
-0.31686	-636.64	-0.3172	-621.365	-0.31658	-603.861	-0.31944	-587.647	-0.31648	-577.445	-0.31654	-560.96	-0.44087	223.781	--	--	--	--							-0.31944	-587.647	-0.28869	-548.442	-0.29768	-515.491	-0.2941	-345.58	-0.34846	-263.353
-0.31788	-632.802	-0.31819	-619.153	-0.31758	-602.571	-0.32046	-586.877	-0.31749	-577.332	-0.31755	-561.042	-0.4389	226.872	--	--	--	--							-0.32046	-586.877	-0.28972	-549.459	-0.29869	-516.496	-0.29511	-346.379	-0.34948	-263.579
-0.31887	-633.217	-0.31919	-618.987	-0.31859	-600.789	-0.32146	-587.18	-0.31848	-576.273	-0.31856	-561.071	-0.43688	230.09	--	--	--	--							-0.32146	-587.18	-0.29072	-550.924	-0.29968	-517.305	-0.29613	-347.056	-0.35045	-263.762
-0.31985	-628.444	-0.32018	-617.783	-0.31958	-600.317	-0.32247	-585.69	-0.31947	-575.622	-0.31956	-561.107	-0.43487	233.435	--	--	--	--							-0.32247	-585.69	-0.29167	-551.645	-0.30069	-517.967	-0.29712	-347.824	-0.35147	-263.872
-0.32087	-630.847	-0.32119	-618.759	-0.32057	-598.944	-0.32344	-584.437	-0.32049	-575.067	-0.32053	-561.164	-0.43286	236.655	--	--	--	--							-0.32344	-584.437	-0.29269	-552.583	-0.30169	-518.944	-0.29812	-348.43	-0.35246	-263.988
-0.32187	-632.61	-0.3222	-618.25	-0.32156	-599.087	-0.32445	-583.625	-0.32148	-575.154	-0.32156	-561.07	-0.43087	239.787	--	--	--	--							-0.32445	-583.625	-0.29369	-553.179	-0.3027	-519.855	-0.29912	-348.987	-0.35349	-264.186
-0.32286	-628.834	-0.32317	-611.032	-0.32257	-599.326	-0.32545	-584.242	-0.32248	-575.222	-0.32256	-560.959	-0.42887	243.136	--	--	--	--							-0.32545	-584.242	-0.2947	-554.041	-0.30371	-520.608	-0.30014	-349.838	-0.35447	-264.351
-0.32385	-623.645	-0.32415	-610.651	-0.32358	-597.503	-0.32645	-582.492	-0.32348	-574.899	-0.32354	-560.606	-0.42688	246.423	--	--	--	--							-0.32645	-582.492	-0.29572	-554.097	-0.30468	-521.303	-0.30111	-350.459	-0.35547	-264.433
-0.32485	-621.388	-0.32518	-611.581	-0.32455	-595.044	-0.32744	-579.404	-0.32448	-573.814	-0.32453	-560.28	-0.42489	249.796	--	--	--	--							-0.32744	-579.404	-0.29668	-554.191	-0.30572	-522.179	-0.30212	-351.242	-0.35645	-264.569
-0.32586	-619.39	-0.32617	-606.484	-0.32556	-593.131	-0.32844	-579.676	-0.32547	-572.613	-0.32554	-559.788	-0.42287	253.322	--	--	--	--							-0.32844	-579.676	-0.2977	-557.11	-0.30669	-522.829	-0.30311	-351.98	-0.35743	-264.735
-0.32684	-618.202	-0.32714	-604.019	-0.32657	-591.185	-0.32944	-578.285	-0.32646	-571.33	-0.32654	-559.159	-0.42084	256.856	--	--	--	--							-0.32944	-578.285	-0.29869	-558.426	-0.30769	-523.534	-0.3041	-352.712	-0.35848	-264.904
-0.32787	-617.34	-0.32819	-608.48	-0.32756	-589.273	-0.33046	-577.695	-0.32747	-570.28	-0.32752	-558.984	-0.41886	260.279	--	--	--	--							-0.33046	-577.695	-0.29969	-558.424	-0.30869	-524.333	-0.30511	-353.473	-0.35944	-265.01
-0.32887	-615.244	-0.32916	-602.093	-0.32855	-589.3	-0.33147	-574.492	-0.32847	-569.591	-0.32853	-558.938	-0.41685	264.014	--	--	--	--							-0.33147	-574.492	-0.30067	-558.691	-0.30968	-525.04	-0.30612	-354.115	-0.36047	-265.133
-0.32987	-610.735	-0.33018	-603.179	-0.32956	-588.725	-0.33245	-574.14	-0.32946	-568.567	-0.32952	-558.409	-0.4148	269.057	--	--	--	--							-0.33245	-574.14	-0.30166	-557.615	-0.31069	-525.649	-0.30713	-354.746	-0.36149	-265.316
-0.33086	-607.931	-0.33118	-599.891	-0.33057	-586.888	-0.33347	-571.105	-0.33046	-567.656	-0.33051	-557.869	-0.41278	272.735	--	--	--	--							-0.33347	-571.105	-0.3027	-560.484	-0.31168	-526.222	-0.30814	-355.588	-0.36245	-265.42
-0.33186	-606.128	-0.33216	-598.157	-0.33156	-584.093	-0.33446	-572.816	-0.33146	-566.534	-0.33153	-557.255	-0.41077	276.22	--	--	--	--							-0.33446	-572.816	-0.30371	-559.807	-0.3127	-527.184	-0.30914	-356.356	-0.36346	-265.54
-0.33286	-603.471	-0.33315	-594.367	-0.33255	-582.288	-0.33548	-570.449	-0.33247	-565.341	-0.33254	-556.634	-0.40873	279.872	--	--	--	--							-0.33548	-570.449	-0.30472	-560.337	-0.31369	-527.939	-0.31013	-357.128	-0.36443	-265.676
-0.33385	-605.108	-0.33419	-597.553	-0.33355	-580.382	-0.33648	-568.497	-0.33347	-563.942	-0.33354	-555.848	-0.40677	283.507	--	--	--	--							-0.33648	-568.497	-0.30573	-561.953	-0.31469	-528.562	-0.31113	-357.954	-0.36546	-265.738
-0.33489	-603.015	-0.33519	-592.539	-0.33456	-581.903	-0.33746	-565.577	-0.33447	-563.306	-0.33453	-555.254	-0.40477	287.145	--	--	--	--							-0.33746	-565.577	-0.30666	-560.015	-0.31571	-529.251	-0.31212	-358.78	-0.36645	-265.806
-0.33587	-598.172	-0.3362	-587.055	-0.33556	-580.595	-0.33845	-563.407	-0.33548	-562.254	-0.33554	-554.599	-0.40275	290.85	--	--	--	--							-0.33845	-563.407	-0.30775	-561.377	-0.31671	-529.601	-0.31312	-359.554	-0.36745	-265.949
-0.33686	-593.362	-0.33717	-586.132	-0.33654	-575.443	-0.33944	-562.125	-0.33649	-560.87	-0.33653	-554.007	-0.40079	294.595	--	--	--	--							-0.33944	-562.125	-0.30866	-560.593	-0.3177	-530.063	-0.31413	-360.29	-0.36847	-266.118
-0.33788	-593.388	-0.33817	-583.523	-0.33755	-575.276	-0.34046	-561.11	-0.33747	-559.556	-0.33754	-553.263	-0.39878	298.439	--	--	--	--							-0.34046	-561.11	-0.3097	-561.764	-0.31871	-530.481	-0.31512	-361.009	-0.36945	-266.215
-0.33886	-586.415	-0.33918	-582.509	-0.33853	-574.472	-0.34146	-560.346	-0.33847	-557.978	-0.33854	-552.82	-0.3968	302.421	--	--	--	--							-0.34146	-560.346	-0.31069	-561.958	-0.31968	-530.907	-0.31613	-361.664	-0.37046	-266.33
-0.33986	-584.914	-0.34018	-580.61	-0.33956	-570.996	-0.34247	-557.268	-0.33947	-556.298	-0.33952	-551.71	-0.39478	306.305	--	--	--	--							-0.34247	-557.268	-0.31166	-561.707	-0.32068	-531.391	-0.31714	-361.877	-0.37146	-266.415
-0.34086	-587.092	-0.3412	-580.999	-0.34057	-569.246	-0.34347	-555.179	-0.34048	-554.86	-0.34053	-550.947	-0.39281	310.275	--	--	--	--							-0.34347	-555.179	-0.31271	-562.874	-0.32171	-531.918	-0.31814	-362.357	-0.37246	-266.497
-0.34186	-581.466	-0.34219	-573.447	-0.34155	-567.149	-0.34447	-553.574	-0.34146	-554.22	-0.34154	-550.133	-0.39079	314.314	--	--	--	--							-0.34447	-553.574	-0.3137	-563.009	-0.32268	-532.272	-0.31914	-362.963	-0.37347	-266.629
-0.34287	-578.905	-0.3432	-572.533	-0.34257	-564.071	-0.34547	-551.719	-0.34249	-552.202	-0.34254	-549.033	-0.3888	318.354	--	--	--	--							-0.34547	-551.719	-0.31472	-563.296	-0.32369	-532.658	-0.32014	-363.637	-0.37447	-266.814
-0.34387	-575.707	-0.34418	-568.644	-0.34356	-561.293	-0.34646	-549.577	-0.34348	-550.47	-0.34354	-547.641	-0.38682	322.393	--	--	--	--							-0.34646	-549.577	-0.31574	-561.707	-0.32468	-532.903	-0.32114	-364.218	-0.37545	-266.858
-0.34486	-575.189	-0.34519	-566.113	-0.34456	-560.193	-0.34743	-547.698	-0.34447	-548.855	-0.34453	-546.453	-0.38479	326.629	--	--	--	--							-0.34743	-547.698	-0.3167	-561.909	-0.32567	-533.234	-0.32214	-364.416	-0.37643	-266.943
-0.34588	-571.367	-0.34619	-568.389	-0.34554	-558.871	-0.34843	-545.443	-0.34547	-546.875	-0.34553	-545.342	-0.3828	330.811	--	--	--	--							-0.34843	-545.443	-0.31767	-563.627	-0.32667	-533.412	-0.32314	-365.22	-0.37746	-267.009
-0.34687	-569.915	-0.34718	-563.595	-0.34658	-555.188	-0.34945	-543.042	-0.34647	-544.933	-0.34654	-544.056	-0.3808	334.983	--	--	--	--							-0.34945	-543.042	-0.31867	-560.835	-0.32769	-533.612	-0.32413	-365.615	-0.37845	-267.072
-0.34786	-567.814	-0.34818	-560.072	-0.34758	-555.886	-0.35046	-541.436	-0.34748	-543.762	-0.34752	-543.27	-0.37878	339.243	--	--	--	--							-0.35046	-541.436	-0.31967	-562.033	-0.32869	-533.876	-0.32515	-366.133	-0.37944	-267.175
-0.34887	-563.608	-0.34919	-553.997	-0.34855	-552.48	-0.35147	-538.823	-0.34847	-541.452	-0.34852	-542.086	-0.37678	343.563	--	--	--	--							-0.35147	-538.823	-0.32066	-562.142	-0.32967	-533.917	-0.32612	-366.957	-0.38047	-267.235
-0.34987	-555.887	-0.35019	-554.301	-0.34957	-548.236	-0.35246	-536.911	-0.34948	-540.005	-0.34953	-540.801	-0.35982	380.383	--	--	--	--							-0.35246	-536.911	-0.32172	-561.01	-0.33066	-534.191	-0.32709	-367.813	-0.38141	-267.278
-0.35085	-558.27	-0.35118	-551.434	-0.35056	-546.702	-0.35346	-535.179	-0.35046	-537.686	-0.35054	-539.397	-0.34274	417.296	--	--	--	--							-0.35346	-535.179	-0.32275	-561.56	-0.33168	-534.236	-0.32809	-368.51	-0.38246	-267.377
-0.35187	-552.723	-0.35217	-548.204	-0.35156	-545.357	-0.35448	-533.626	-0.35147	-535.472	-0.35153	-537.898	-0.34076	422.128	--	--	--	--							-0.35448	-533.626	-0.32373	-559.817	-0.33267	-534.172	-0.32911	-369.13	-0.38345	-267.444
-0.35289	-550.348	-0.35322	-548.543	-0.35256	-540.744	-0.35543	-530.07	-0.35245	-533	-0.35254	-536.457	-0.33875	426.86	--	--	--	--							-0.35543	-530.07	-0.32471	-559.519	-0.33369	-534.183	-0.3301	-369.827	-0.38447	-267.506
-0.35388	-552.143	-0.35421	-547.751	-0.35357	-538.886	-0.35648	-528.705	-0.35348	-532.005	-0.35355	-535.252	-0.33674	431.704	--	--	--	--							-0.35648	-528.705	-0.32575	-559.979	-0.33469	-534.326	-0.33108	-370.6	-0.38543	-267.566
-0.35488	-543.697	-0.35517	-538.995	-0.35457	-537.888	-0.35748	-526.732	-0.35446	-530.346	-0.35454	-534.042	-0.33473	436.374	--	--	--	--							-0.35748	-526.732	-0.32668	-558.245	-0.33567	-534.204	-0.3321	-371.317	-0.38645	-267.601
-0.35585	-542.851	-0.3562	-536.626	-0.35556	-534.775	-0.35845	-524.211	-0.35547	-528.711	-0.35555	-532.422	-0.33274	441.186	--	--	--	--							-0.35845	-524.211	-0.32772	-558.362	-0.3367	-534.226	-0.3331	-372.057	-0.38748	-267.74
-0.35688	-540.162	-0.35719	-536.423	-0.35655	-531.04	-0.35944	-520.286	-0.35647	-526.212	-0.35654	-530.664	-0.33072	445.74	--	--	--	--							-0.35944	-520.286	-0.32868	-556.154	-0.33767	-534.135	-0.33407	-372.732	-0.38847	-267.799
-0.35786	-533.28	-0.35819	-531.228	-0.35756	-529.584	-0.36042	-517.276	-0.35746	-523.821	-0.35755	-529.244	-0.32873	450.363	--	--	--	--							-0.36042	-517.276	-0.32979	-557.899	-0.33868	-533.931	-0.33509	-373.482	-0.38948	-267.846
-0.35884	-532.092	-0.35917	-527.433	-0.35854	-525.968	-0.36144	-515.535	-0.35845	-521.356	-0.35853	-527.539	-0.32673	454.991	--	--	--	--							-0.36144	-515.535	-0.33068	-555.601	-0.33968	-533.685	-0.33609	-374.29	-0.39047	-267.827
-0.35986	-525.83	-0.36015	-524.796	-0.35955	-523.368	-0.36243	-513.749	-0.35945	-518.849	-0.35953	-525.843	-0.32472	459.613	--	--	--	--							-0.36243	-513.749	-0.33171	-554.885	-0.34068	-533.384	-0.3371	-375.104	-0.39145	-267.894
-0.36084	-526.7	-0.36115	-525.566	-0.36055	-521.024	-0.36343	-512.08	-0.36043	-516.552	-0.36053	-523.984	-0.32275	464.142	--	--	--	--							-0.36343	-512.08	-0.33271	-554.976	-0.34168	-533.151	-0.33809	-375.643	-0.39246	-267.975
-0.36185	-525.807	-0.36215	-523.617	-0.36156	-520.092	-0.36443	-509.186	-0.36145	-514.348	-0.36154	-522.423	-0.32072	468.684	--	--	--	--							-0.36443	-509.186	-0.33372	-552.186	-0.34269	-532.768	-0.3391	-376.299	-0.39344	-267.982
-0.36285	-520.652	-0.36317	-517.663	-0.36253	-517.206	-0.36544	-507.403	-0.36247	-512.646	-0.36255	-520.834	-0.31876	473.018	--	--	--	--							-0.36544	-507.403	-0.3347	-552.015	-0.34367	-532.43	-0.34009	-376.912	-0.39445	-268.048
-0.36381	-518.059	-0.36418	-516.464	-0.36354	-515.927	-0.36644	-506.941	-0.36342	-510.458	-0.36353	-519.064	-0.31675	477.501	--	--	--	--							-0.36644	-506.941	-0.3357	-552.84	-0.34467	-532.097	-0.34109	-377.644	-0.39542	-268.032
-0.36484	-514.805	-0.36517	-512.49	-0.36453	-511.47	-0.36742	-503.199	-0.36444	-508.55	-0.36455	-517.276	-0.31475	481.972	--	--	--	--							-0.36742	-503.199	-0.33675	-549.899	-0.34569	-531.58	-0.34212	-378.265	-0.39646	-268.132
-0.36586	-513.48	-0.36615	-513.063	-0.36553	-508.468	-0.36845	-501.003	-0.36544	-506.388	-0.36553	-515.357	-0.31274	486.222	--	--	--	--							-0.36845	-501.003	-0.33766	-549.288	-0.34668	-531.242	-0.3431	-378.912	-0.39746	-268.115
-0.36685	-513.563	-0.36716	-508.715	-0.36654	-507.191	-0.36943	-496.684	-0.36643	-504.861	-0.36652	-513.618	-0.31074	490.477	--	--	--	--							-0.36943	-496.684	-0.33869	-547.481	-0.34768	-530.78	-0.34408	-379.864	-0.39843	-268.134
-0.36783	-504.673	-0.36817	-505.752	-0.36755	-505.836	-0.37041	-494.862	-0.36744	-502.493	-0.36751	-511.46	-0.30873	494.695	--	--	--	--							-0.37041	-494.862	-0.33975	-543.505	-0.34869	-530.213	-0.34509	-380.796	-0.3995	-268.162
-0.36885	-503.942	-0.36917	-500.538	-0.36853	-503.907	-0.37142	-492.551	-0.36843	-499.82	-0.36852	-509.598	-0.30674	499.01	--	--	--	--							-0.37142	-492.551	-0.34074	-545.526	-0.34967	-529.523	-0.34611	-381.682	-0.40046	-268.254
-0.36985	-500.388	-0.37016	-499.82	-0.36954	-497.575	-0.37245	-491.663	-0.36943	-497.535	-0.36951	-507.572	-0.30474	502.923	--	--	--	--							-0.37245	-491.663	-0.34169	-542.484	-0.35067	-528.931	-0.3471	-382.278	-0.40148	-268.244
-0.37084	-495.149	-0.37116	-496.622	-0.37055	-496.913	-0.37344	-489.825	-0.37043	-495.397	-0.37052	-505.689	-0.30274	506.988	--	--	--	--							-0.37344	-489.825	-0.34269	-540.952	-0.3517	-528.244	-0.34809	-382.912	-0.40247	-268.224
-0.37186	-498.371	-0.37215	-494.223	-0.37154	-494.563	-0.37444	-485.343	-0.37143	-493.299	-0.3715	-503.743	-0.30072	510.881	--	--	--	--							-0.37444	-485.343	-0.34369	-541.073	-0.35269	-527.542	-0.34909	-383.459	-0.40348	-268.253
-0.37287	-494.287	-0.37318	-492.283	-0.37255	-492.384	-0.37545	-482.348	-0.37244	-491.025	-0.37253	-502.038	-0.29871	514.801	--	--	--	--							-0.37545	-482.348	-0.34469	-539.339	-0.3537	-526.84	-0.35011	-384.221	-0.40447	-268.281
-0.37387	-488.125	-0.37416	-487.784	-0.37355	-491.474	-0.37644	-481.548	-0.37343	-489.273	-0.37353	-500.208	-0.29675	518.413	--	--	--	--							-0.37644	-481.548	-0.34573	-538.251	-0.35467	-525.981	-0.3511	-384.848	-0.40547	-268.306
-0.37485	-487.805	-0.37516	-485.537	-0.37454	-486.573	-0.37745	-479.586	-0.37445	-486.269	-0.37453	-498.019	-0.29473	522.311	--	--	--	--							-0.37745	-479.586	-0.34664	-535.616	-0.3557	-525.168	-0.35208	-385.362	-0.40648	-268.327
-0.37585	-482.147	-0.37618	-482.229	-0.37555	-482.806	-0.37842	-477.298	-0.37543	-483.958	-0.37553	-495.721	-0.29273	525.819	--	--	--	--							-0.37842	-477.298	-0.34766	-535.259	-0.35669	-524.212	-0.35311	-386.001	-0.40746	-268.285
-0.37687	-478.948	-0.37714	-479.275	-0.37654	-480.403	-0.37944	-474.46	-0.37645	-482.502	-0.37651	-493.798	-0.29073	529.361	--	--	--	--							-0.37944	-474.46	-0.34881	-535.113	-0.35768	-523.31	-0.35409	-386.798	-0.40846	-268.33
-0.37786	-477.214	-0.37818	-476.81	-0.37755	-480.439	-0.38044	-472.259	-0.37745	-480.936	-0.37752	-491.698	-0.28873	532.792	--	--	--	--							-0.38044	-472.259	-0.34971	-531.143	-0.35868	-522.251	-0.3551	-387.364	-0.40947	-268.316
-0.37883	-474.211	-0.37917	-476.329	-0.37853	-476.902	-0.38142	-469.363	-0.37841	-477.792	-0.3785	-489.499	-0.28672	536.129	--	--	--	--							-0.38142	-469.363	-0.35067	-529.848	-0.35969	-521.059	-0.3561	-388.083	-0.41045	-268.325
-0.37986	-472.313	-0.38017	-472.284	-0.37954	-474.361	-0.38244	-465.171	-0.37944	-475.425	-0.37953	-487.493	-0.28475	539.366	--	--	--	--							-0.38244	-465.171	-0.35169	-527.45	-0.36069	-520.016	-0.35709	-388.767	-0.41147	-268.284
-0.38083	-467.42	-0.38116	-467.892	-0.38055	-471.827	-0.38342	-462.637	-0.38044	-472.683	-0.38052	-485.234	-0.28272	542.535	--	--	--	--							-0.38342	-462.637	-0.35275	-527.472	-0.36168	-518.822	-0.3581	-389.472	-0.41246	-268.321
-0.38184	-465.243	-0.38215	-464.182	-0.38154	-468.1	-0.38445	-460.4	-0.38145	-470.186	-0.38151	-483.187	-0.28074	545.471	--	--	--	--							-0.38445	-460.4	-0.35373	-524.614	-0.36266	-517.597	-0.35911	-390.095	-0.41346	-268.356
-0.38285	-463.264	-0.38316	-462.673	-0.38254	-463.913	-0.38544	-459.307	-0.38244	-467.536	-0.38253	-480.944	-0.27875	548.302	--	--	--	--							-0.38544	-459.307	-0.35473	-524.164	-0.36365	-516.424	-0.36011	-390.646	-0.41448	-268.303
-0.38384	-458.706	-0.38416	-458.377	-0.38355	-462.319	-0.38644	-456.414	-0.38342	-465.308	-0.38353	-478.693	-0.27674	551.128	--	--	--	--							-0.38644	-456.414	-0.35569	-521.843	-0.36465	-515.181	-0.36109	-391.32	-0.41549	-268.276
-0.38484	-457.716	-0.38516	-459.158	-0.38453	-458.508	-0.38743	-453.256	-0.38444	-462.999	-0.38453	-476.421	-0.27473	553.824	--	--	--	--							-0.38743	-453.256	-0.35668	-519.064	-0.36567	-514.004	-0.3621	-391.849	-0.41646	-268.256
-0.38585	-456.985	-0.38619	-457.304	-0.38554	-457.939	-0.38842	-450.913	-0.38546	-460.773	-0.38552	-474.368	-0.27274	556.312	--	--	--	--							-0.38842	-450.913	-0.35771	-516.259	-0.36667	-512.74	-0.36311	-392.571	-0.41748	-268.264
-0.38684	-448.172	-0.38715	-449.298	-0.38655	-457.246	-0.38944	-448.103	-0.38645	-458.74	-0.38654	-472.266	-0.27074	558.65	--	--	--	--							-0.38944	-448.103	-0.35871	-516.236	-0.36767	-511.418	-0.36412	-393.148	-0.41848	-268.233
-0.38785	-448.635	-0.38816	-449.118	-0.38754	-451.33	-0.39045	-445.021	-0.38742	-455.065	-0.38752	-470.12	-0.26871	560.995	--	--	--	--							-0.39045	-445.021	-0.35975	-513.411	-0.36866	-510.111	-0.36511	-393.72	-0.41948	-268.246
-0.38884	-445.461	-0.38918	-446.674	-0.38853	-447.687	-0.39145	-443.705	-0.38844	-452.769	-0.38852	-467.922	-0.26672	563.057	--	--	--	--							-0.39145	-443.705	-0.36071	-511.228	-0.36965	-508.606	-0.36607	-394.398	-0.42048	-268.169
-0.38983	-441.179	-0.39018	-442.747	-0.38954	-446.367	-0.39245	-440.996	-0.38942	-450.347	-0.38953	-465.631	-0.26472	565.166	--	--	--	--							-0.39245	-440.996	-0.36174	-509.94	-0.37064	-507.118	-0.36707	-395.145	-0.42144	-268.105
-0.39085	-439.463	-0.39116	-440.132	-0.39054	-445.526	-0.39345	-438.085	-0.39043	-447.349	-0.39053	-463.37	-0.26275	566.792	--	--	--	--							-0.39345	-438.085	-0.36271	-506.965	-0.37166	-505.633	-0.36809	-395.87	-0.42247	-268.099
-0.39185	-438.021	-0.39219	-438.611	-0.39152	-441.908	-0.39443	-435.839	-0.39145	-445.452	-0.39153	-460.953	-0.26073	568.523	--	--	--	--							-0.39443	-435.839	-0.36371	-504.348	-0.37267	-504.141	-0.36907	-396.697	-0.42346	-268.059
-0.39286	-432.987	-0.39317	-435.568	-0.39255	-438.961	-0.39545	-433.142	-0.39244	-443.745	-0.39254	-458.824	-0.25873	569.914	--	--	--	--							-0.39545	-433.142	-0.36474	-502.596	-0.37366	-502.507	-0.37009	-397.384	-0.42448	-268.042
-0.39384	-431.022	-0.39418	-432.303	-0.39352	-435.978	-0.39645	-430.101	-0.39345	-441.364	-0.39354	-456.467	-0.25674	571.475	--	--	--	--							-0.39645	-430.101	-0.36572	-500.216	-0.37466	-500.857	-0.37106	-397.958	-0.42551	-268.003
-0.39483	-426.124	-0.39517	-426.411	-0.39454	-432.667	-0.39744	-426.904	-0.39445	-438.517	-0.39455	-453.874	-0.25475	572.594	--	--	--	--							-0.39744	-426.904	-0.36668	-497.522	-0.37567	-499.138	-0.37208	-398.511	-0.42651	-267.991
-0.39585	-426.842	-0.39618	-427.108	-0.39554	-431.057	-0.39845	-425.325	-0.39545	-435.72	-0.39553	-451.448	-0.25273	573.628	--	--	--	--							-0.39845	-425.325	-0.36774	-496.529	-0.37667	-497.473	-0.37307	-399.079	-0.42749	-267.939
-0.39684	-420.145	-0.39718	-423.437	-0.39654	-427.023	-0.39947	-422.818	-0.39644	-433.55	-0.39652	-449.1	-0.25076	574.627	--	--	--	--							-0.39947	-422.818	-0.36872	-493.877	-0.37766	-495.693	-0.37407	-399.559	-0.42849	-267.88
-0.39784	-419.561	-0.39817	-421.47	-0.39754	-425.463	-0.40044	-420.343	-0.39744	-430.77	-0.39751	-446.621	-0.24875	575.617	--	--	--	--							-0.40044	-420.343	-0.36972	-491.801	-0.37867	-493.953	-0.37508	-400.158	-0.42946	-267.797
-0.39888	-417.314	-0.39918	-418.968	-0.39855	-423.946	-0.40143	-417.565	-0.39844	-428.662	-0.39852	-444.292	-0.24673	576.236	--	--	--	--							-0.40143	-417.565	-0.3707	-488.696	-0.37967	-492.247	-0.37611	-400.769	-0.43048	-267.771
-0.39985	-412.203	-0.40017	-414.645	-0.39953	-420.203	-0.40244	-415.185	-0.39946	-426.381	-0.39951	-442.093	-0.24475	576.824	--	--	--	--							-0.40244	-415.185	-0.37163	-486.363	-0.38067	-490.244	-0.37709	-401.313	-0.43147	-267.743
-0.40085	-408.885	-0.40121	-412.482	-0.40055	-417.28	-0.40343	-411.391	-0.40046	-423.665	-0.40053	-439.682	-0.24275	577.368	--	--	--	--							-0.40343	-411.391	-0.37277	-485.408	-0.38166	-488.436	-0.3781	-401.915	-0.43248	-267.675
-0.40185	-407.802	-0.40216	-410.115	-0.40154	-414.513	-0.40443	-410.366	-0.40144	-420.964	-0.40152	-437.154	-0.24075	577.58	--	--	--	--							-0.40443	-410.366	-0.37374	-482.004	-0.38265	-486.506	-0.37909	-402.219	-0.4335	-267.638
-0.40283	-403.191	-0.40315	-403.184	-0.40254	-411.719	-0.40543	-408.474	-0.40243	-418.741	-0.40251	-434.903	-0.23877	577.737	--	--	--	--							-0.40543	-408.474	-0.37469	-480.69	-0.38365	-484.684	-0.38008	-402.804	-0.43446	-267.546
-0.40382	-399.873	-0.40416	-406.437	-0.40352	-408.377	-0.40642	-405.653	-0.40342	-415.829	-0.40351	-432.629	-0.23676	577.801	--	--	--	--							-0.40642	-405.653	-0.37566	-478.52	-0.38465	-482.564	-0.38107	-403.277	-0.43546	-267.469
-0.40482	-397.729	-0.40518	-399.323	-0.40455	-407.691	-0.40745	-402.244	-0.40442	-414.126	-0.40452	-430.477	-0.23476	577.516	--	--	--	--							-0.40745	-402.244	-0.37672	-477.118	-0.38566	-480.71	-0.38208	-403.847	-0.43646	-267.428
-0.40584	-393.978	-0.40616	-395.262	-0.40553	-405.178	-0.40841	-399.803	-0.40544	-411.643	-0.40551	-427.864	-0.23275	577.301	--	--	--	--							-0.40841	-399.803	-0.37777	-476.267	-0.38667	-478.726	-0.3831	-404.284	-0.43746	-267.287
-0.40683	-393.415	-0.40716	-394.785	-0.40657	-400.613	-0.40943	-396.202	-0.40643	-408.668	-0.40652	-425.24	-0.23073	577.036	--	--	--	--							-0.40943	-396.202	-0.37865	-469.829	-0.38766	-476.718	-0.3841	-404.995	-0.43848	-267.321
-0.40783	-389.255	-0.40817	-392.926	-0.40752	-396.744	-0.41041	-393.932	-0.40744	-406.343	-0.40751	-422.708	-0.22873	576.344	--	--	--	--							-0.41041	-393.932	-0.37972	-469.277	-0.38865	-474.512	-0.38508	-405.619	-0.43947	-267.215
-0.40883	-383.154	-0.40914	-389.056	-0.40853	-395.786	-0.41144	-392.996	-0.40845	-403.906	-0.4085	-420.132	-0.22675	575.495	--	--	--	--							-0.41144	-392.996	-0.38071	-467.353	-0.38966	-472.422	-0.38608	-406.204	-0.44047	-267.126
-0.40982	-384.492	-0.41014	-385.353	-0.40952	-392.578	-0.41243	-389.612	-0.40944	-401.417	-0.40949	-417.551	-0.22475	574.812	--	--	--	--							-0.41243	-389.612	-0.38175	-465.648	-0.39066	-470.315	-0.38706	-406.758	-0.44147	-267.029
-0.41083	-382.215	-0.41116	-386.985	-0.41052	-390.364	-0.41343	-387.362	-0.41042	-398.913	-0.4105	-415.34	-0.22274	573.763	--	--	--	--							-0.41343	-387.362	-0.38268	-460.935	-0.39167	-468.533	-0.38809	-407.199	-0.4425	-267.004
-0.41184	-377.565	-0.41217	-379.798	-0.41154	-389.438	-0.41444	-384.734	-0.41145	-397.624	-0.41152	-413.296	-0.22075	572.605	--	--	--	--							-0.41444	-384.734	-0.3837	-460.089	-0.39267	-466.316	-0.38907	-407.622	-0.44346	-266.891
-0.41284	-375.919	-0.41318	-378.239	-0.41254	-384.888	-0.41543	-381.227	-0.41243	-394.339	-0.41252	-410.888	-0.21875	571.339	--	--	--	--							-0.41543	-381.227	-0.38474	-459.544	-0.39368	-464.014	-0.39007	-408.184	-0.44447	-266.79
-0.41384	-369.349	-0.41417	-375.426	-0.41353	-383.614	-0.41641	-379.556	-0.41344	-392.06	-0.41351	-408.575	-0.21674	570.08	--	--	--	--							-0.41641	-379.556	-0.38572	-454.376	-0.39467	-461.71	-0.39108	-408.768	-0.44545	-266.708
-0.41483	-368.336	-0.41517	-372.851	-0.41454	-379.563	-0.41743	-377.481	-0.41445	-389.594	-0.41452	-406.078	-0.21474	568.594	--	--	--	--							-0.41743	-377.481	-0.38675	-452.979	-0.39567	-459.585	-0.39206	-409.188	-0.44649	-266.65
-0.41584	-366.594	-0.41618	-366.969	-0.41555	-375.524	-0.41843	-374.386	-0.41543	-387.415	-0.41551	-403.631	-0.21274	566.975	--	--	--	--							-0.41843	-374.386	-0.3877	-450.787	-0.39665	-457.193	-0.39306	-409.696	-0.44746	-266.546
-0.41682	-361.373	-0.41718	-366.916	-0.41656	-376.542	-0.41944	-371.399	-0.41644	-384.696	-0.41655	-403.212	-0.21074	565.233	--	--	--	--							-0.41944	-371.399	-0.38876	-449.968	-0.39765	-454.795	-0.39407	-410.252	-0.44845	-266.5
-0.41783	-360.288	-0.41817	-366.153	-0.41755	-373.344	-0.42043	-369.965	-0.41743	-382.385	-0.41761	-402.685	-0.20873	563.544	--	--	--	--							-0.42043	-369.965	-0.38971	-444.866	-0.39867	-452.575	-0.39507	-410.9	-0.44946	-266.392
-0.41882	-355.553	-0.41917	-359.341	-0.41853	-369.616	-0.42144	-367.029	-0.41843	-379.963	-0.41863	-399.873	-0.20674	561.441	--	--	--	--							-0.42144	-367.029	-0.3907	-443.92	-0.39966	-450.218	-0.39609	-411.716	-0.45046	-266.266
-0.41982	-353.256	-0.42017	-358.228	-0.41952	-364.432	-0.42243	-362.682	-0.41943	-377.378	-0.41962	-396.897	-0.20473	559.452	--	--	--	--							-0.42243	-362.682	-0.3917	-438.417	-0.40068	-448.034	-0.39709	-412.338	-0.45147	-266.247
-0.42082	-351.456	-0.42116	-356.203	-0.42054	-363.246	-0.42344	-362.671	-0.42046	-374.704	-0.42062	-394.124	-0.20275	557.263	--	--	--	--							-0.42344	-362.671	-0.3927	-438.908	-0.40165	-445.495	-0.39811	-412.877	-0.45246	-266.138
-0.42182	-347.973	-0.42216	-351.037	-0.42153	-360.848	-0.42444	-359.569	-0.42144	-372.647	-0.42161	-391.406	-0.20074	555.21	--	--	--	--							-0.42444	-359.569	-0.39374	-435.222	-0.40266	-443.135	-0.39909	-413.252	-0.45347	-266.044
-0.42282	-345.83	-0.42315	-348.668	-0.42253	-358.585	-0.42544	-356.285	-0.42244	-369.382	-0.42261	-388.468	-0.19876	552.893	--	--	--	--							-0.42544	-356.285	-0.39471	-433.244	-0.40363	-440.653	-0.40008	-413.536	-0.45445	-265.956
-0.42383	-344.808	-0.42419	-350.405	-0.42353	-355.23	-0.42643	-353.623	-0.42345	-367.329	-0.42362	-385.947	-0.19676	550.435	--	--	--	--							-0.42643	-353.623	-0.39572	-431.401	-0.40467	-438.257	-0.40109	-413.909	-0.45548	-265.809
-0.42484	-340.327	-0.42518	-343.088	-0.42454	-354.432	-0.42743	-351.821	-0.42443	-365.672	-0.42462	-383.438	-0.19475	547.636	--	--	--	--							-0.42743	-351.821	-0.3967	-428.506	-0.40564	-435.91	-0.40209	-414.292	-0.45648	-265.715
-0.42584	-338.235	-0.42618	-341.058	-0.42554	-349.973	-0.42843	-347.971	-0.42544	-362.93	-0.42563	-380.81	-0.19277	545.121	--	--	--	--							-0.42843	-347.971	-0.39768	-425.521	-0.40663	-433.402	-0.40308	-414.566	-0.45748	-265.591
-0.42683	-332.397	-0.42718	-339.821	-0.42653	-346.636	-0.42942	-345.775	-0.42647	-360.646	-0.42664	-378.491	-0.19074	542.539	--	--	--	--							-0.42942	-345.775	-0.3987	-423.15	-0.40763	-430.944	-0.40407	-414.88	-0.45848	-265.538
-0.42784	-332.236	-0.42816	-333.962	-0.42755	-345.736	-0.43042	-344.413	-0.42746	-357.499	-0.42761	-375.871	-0.18874	539.676	--	--	--	--							-0.43042	-344.413	-0.39973	-422.616	-0.40863	-428.429	-0.40505	-415.108	-0.45946	-265.378
-0.42884	-328.709	-0.42915	-333.733	-0.42854	-341.715	-0.43143	-341.622	-0.42843	-355.138	-0.42861	-373.183	-0.18674	536.79	--	--	--	--							-0.43143	-341.622	-0.40075	-419.635	-0.40966	-425.96	-0.40605	-415.555	-0.46047	-265.293
-0.42983	-326.875	-0.43015	-332.712	-0.42954	-338.795	-0.43244	-339.501	-0.42944	-353.047	-0.42961	-370.88	-0.18474	533.877	--	--	--	--							-0.43244	-339.501	-0.40171	-416.887	-0.41065	-423.603	-0.40707	-415.956	-0.46145	-265.186
-0.43085	-325.92	-0.43117	-329.023	-0.43055	-337.08	-0.43341	-335.549	-0.43043	-350.66	-0.43063	-368.625	-0.18273	530.89	--	--	--	--							-0.43341	-335.549	-0.40273	-414.277	-0.41167	-421.242	-0.40807	-416.339	-0.46247	-265.115
-0.43184	-319.37	-0.43218	-325.395	-0.43154	-334.371	-0.43446	-334.159	-0.43143	-348.183	-0.43165	-365.922	-0.18074	527.506	--	--	--	--							-0.43446	-334.159	-0.40372	-411.446	-0.41265	-418.62	-0.40906	-416.644	-0.46345	-264.98
-0.43285	-317.785	-0.43316	-320.909	-0.43254	-331.727	-0.43543	-330.447	-0.43247	-346.301	-0.43263	-363.366	-0.17874	524.469	--	--	--	--							-0.43543	-330.447	-0.40476	-410.019	-0.41363	-416.088	-0.41004	-416.93	-0.46445	-264.82
-0.43385	-315.62	-0.43416	-319.971	-0.43353	-328.973	-0.43642	-329.015	-0.43345	-343.249	-0.43362	-360.885	-0.17677	521.17	--	--	--	--							-0.43642	-329.015	-0.40573	-406.679	-0.41464	-413.637	-0.41107	-417.354	-0.46549	-264.711
-0.43483	-311.514	-0.43517	-315.931	-0.43454	-326.925	-0.43743	-327.527	-0.43445	-340.77	-0.43463	-358.455	-0.17475	517.876	--	--	--	--							-0.43743	-327.527	-0.40684	-406.753	-0.41565	-411.05	-0.41206	-417.97	-0.46649	-264.6
-0.43583	-310.421	-0.43617	-316.707	-0.43555	-323.703	-0.43843	-324.421	-0.43543	-338.058	-0.43562	-355.856	-0.17275	514.602	--	--	--	--							-0.43843	-324.421	-0.4077	-401.301	-0.41664	-408.578	-0.41307	-418.214	-0.46744	-264.47
-0.43684	-310.479	-0.43717	-314.251	-0.43655	-322.836	-0.43944	-322.305	-0.43645	-336.49	-0.43661	-353.695	-0.17076	511.22	--	--	--	--							-0.43944	-322.305	-0.40876	-400.975	-0.41765	-406.2	-0.41407	-418.292	-0.46847	-264.344
-0.43787	-304.673	-0.43816	-309.235	-0.43756	-320.695	-0.44044	-318.987	-0.43745	-334.32	-0.43764	-351.509	-0.16874	507.675	--	--	--	--							-0.44044	-318.987	-0.4097	-397.336	-0.41866	-403.71	-0.41508	-418.49	-0.46944	-264.208
-0.43886	-304.033	-0.43917	-306.148	-0.43854	-316.041	-0.44141	-316.644	-0.43846	-331.843	-0.43862	-348.956	-0.16675	504.361	--	--	--	--							-0.44141	-316.644	-0.41074	-395.002	-0.41965	-401.234	-0.41608	-418.833	-0.47048	-264.106
-0.43984	-299.241	-0.44018	-306.415	-0.43955	-313.274	-0.44244	-314.054	-0.43944	-328.79	-0.43963	-346.475	-0.16474	500.822	--	--	--	--							-0.44244	-314.054	-0.41169	-392.468	-0.42064	-398.575	-0.41708	-419.089	-0.47147	-263.98
-0.44085	-296.829	-0.44116	-300.652	-0.44057	-311.441	-0.44343	-312.432	-0.44044	-326.621	-0.44063	-344.092	-0.16274	497.246	--	--	--	--							-0.44343	-312.432	-0.41274	-390.569	-0.42165	-396.088	-0.41809	-419.314	-0.47246	-263.831
-0.44183	-294.192	-0.44216	-299.801	-0.44153	-307.882	-0.44441	-310.078	-0.44144	-324.291	-0.44161	-341.718	-0.16073	493.676	--	--	--	--							-0.44441	-310.078	-0.4137	-387.761	-0.42267	-393.633	-0.41908	-419.449	-0.47346	-263.727
-0.44283	-292.836	-0.44315	-297.659	-0.44254	-307.177	-0.44543	-306.654	-0.44242	-321.628	-0.44262	-339.411	-0.15873	490.091	--	--	--	--							-0.44543	-306.654	-0.41476	-386.717	-0.42366	-391.093	-0.42007	-419.863	-0.47445	-263.576
-0.44381	-290.838	-0.44418	-296.795	-0.44353	-305.037	-0.44642	-304.783	-0.44343	-319.711	-0.44363	-336.987	-0.15674	486.438	--	--	--	--							-0.44642	-304.783	-0.41573	-384.515	-0.42465	-388.626	-0.42107	-420.33	-0.47547	-263.451
-0.44483	-287.718	-0.44514	-291.473	-0.44456	-301.516	-0.44742	-302.104	-0.44446	-317.689	-0.44461	-334.651	-0.15475	482.483	--	--	--	--							-0.44742	-302.104	-0.41675	-381.167	-0.42566	-386.14	-0.42207	-420.537	-0.47647	-263.298
-0.44581	-285.465	-0.44616	-289.217	-0.44553	-298.048	-0.4484	-299.509	-0.44544	-314.688	-0.44562	-332.481	-0.15274	478.477	--	--	--	--							-0.4484	-299.509	-0.4177	-378.612	-0.42664	-383.588	-0.42309	-420.838	-0.47748	-263.212
-0.44683	-283.243	-0.44715	-286.814	-0.44653	-296.66	-0.44943	-298.479	-0.44643	-311.907	-0.44662	-330.074	-0.15074	474.807	--	--	--	--							-0.44943	-298.479	-0.41876	-377.64	-0.42764	-381.276	-0.42407	-421.106	-0.47849	-263.076
-0.44779	-280.294	-0.44816	-285.515	-0.44754	-295.269	-0.45043	-295.947	-0.44742	-309.899	-0.44762	-327.446	-0.14875	470.936	--	--	--	--							-0.45043	-295.947	-0.41974	-373.287	-0.42863	-378.723	-0.42507	-421.376	-0.47951	-262.925
-0.44881	-277.536	-0.44916	-284.921	-0.44854	-291.87	-0.45142	-293.208	-0.44843	-307.9	-0.4486	-325.102	-0.14676	467.099	--	--	--	--							-0.45142	-293.208	-0.42073	-371.875	-0.42967	-376.305	-0.42609	-421.532	-0.48048	-262.757
-0.44982	-277.523	-0.45014	-281.937	-0.44954	-291.1	-0.45242	-290.767	-0.44942	-306.136	-0.44961	-323.085	-0.14475	463.115	--	--	--	--							-0.45242	-290.767	-0.42177	-369.505	-0.43066	-373.777	-0.42706	-421.806	-0.48148	-262.628
-0.45083	-274.354	-0.45118	-276.649	-0.45052	-287.099	-0.45343	-289.301	-0.45047	-303.982	-0.45064	-320.951	-0.14276	459.231	--	--	--	--							-0.45343	-289.301	-0.42275	-367.253	-0.43164	-371.334	-0.42807	-421.796	-0.48248	-262.479
-0.45183	-271.308	-0.45219	-275.914	-0.45152	-285.443	-0.45442	-286.035	-0.45143	-301.206	-0.45163	-318.801	-0.14076	455.443	--	--	--	--							-0.45442	-286.035	-0.4237	-364.421	-0.43266	-368.903	-0.42907	-421.997	-0.48347	-262.358
-0.45283	-270.905	-0.45316	-274.528	-0.45252	-282.514	-0.45543	-287.112	-0.45244	-299.234	-0.45263	-316.303	-0.13876	451.561	--	--	--	--							-0.45543	-287.112	-0.42473	-362.579	-0.43364	-366.562	-0.43007	-422.006	-0.48449	-262.219
-0.45385	-265.467	-0.45415	-271.204	-0.45355	-280.887	-0.45644	-284.763	-0.45344	-296.693	-0.45363	-314.214	-0.13675	447.575	--	--	--	--							-0.45644	-284.763	-0.42576	-360.68	-0.43463	-364.065	-0.43108	-421.97	-0.48549	-262.038
-0.45484	-265.976	-0.45517	-270.3	-0.45455	-277.312	-0.45743	-280.644	-0.45446	-293.989	-0.45462	-311.711	-0.13475	443.725	--	--	--	--							-0.45743	-280.644	-0.42675	-358.282	-0.43566	-361.603	-0.43208	-421.99	-0.4865	-261.923
-0.45583	-263.999	-0.45619	-269.298	-0.45554	-278.754	-0.45841	-276.993	-0.45543	-293.736	-0.4556	-309.469	-0.13275	439.843	--	--	--	--							-0.45841	-276.993	-0.42778	-356.098	-0.43665	-359.364	-0.43309	-420.12	-0.48747	-261.737
-0.45684	-260.928	-0.45717	-262.858	-0.45654	-276.025	-0.45943	-275.063	-0.45644	-291.402	-0.45662	-307.376	-0.13076	435.726	--	--	--	--							-0.45943	-275.063	-0.42874	-352.647	-0.43766	-357.052	-0.43409	-419.832	-0.48844	-261.62
-0.45783	-259.291	-0.45819	-264.804	-0.45755	-271.03	-0.46043	-272.494	-0.45744	-288.773	-0.45763	-304.99	-0.12875	431.963	--	--	--	--							-0.46043	-272.494	-0.42974	-350.736	-0.43866	-354.575	-0.43511	-419.967	-0.48948	-261.462
-0.45882	-256.498	-0.45916	-259.75	-0.45853	-268.349	-0.46144	-271.368	-0.45842	-286.24	-0.45861	-302.629	-0.12677	427.922	--	--	--	--							-0.46144	-271.368	-0.43074	-349.348	-0.43967	-352.161	-0.43609	-420.108	-0.49048	-261.291
-0.45982	-254.153	-0.46016	-257.752	-0.45952	-267.052	-0.46241	-268.542	-0.45943	-283.235	-0.45961	-300.459	-0.12476	423.88	--	--	--	--							-0.46241	-268.542	-0.43172	-345.923	-0.44066	-349.815	-0.43707	-420.298	-0.49147	-261.185
-0.46083	-251.984	-0.46117	-257.804	-0.46053	-264.373	-0.4634	-266.235	-0.46041	-281.04	-0.4606	-298.038	-0.12276	419.909	--	--	--	--							-0.4634	-266.235	-0.43277	-344.691	-0.44166	-347.375	-0.43808	-420.293	-0.49246	-261.041
-0.46183	-248.208	-0.46215	-250.882	-0.46153	-263.201	-0.46442	-265.438	-0.46143	-279.046	-0.46162	-295.952	-0.12077	415.897	--	--	--	--							-0.46442	-265.438	-0.43374	-342.367	-0.44267	-345.019	-0.43907	-420.416	-0.49349	-260.796
-0.46281	-249.899	-0.46316	-253.793	-0.46251	-259.057	-0.46541	-262.872	-0.46241	-276.258	-0.4626	-293.408	-0.11876	411.844	--	--	--	--							-0.46541	-262.872	-0.43474	-339.269	-0.44364	-342.861	-0.44005	-420.577	-0.49444	-260.683
-0.46383	-246.32	-0.46416	-251.357	-0.46353	-258.835	-0.46642	-260.904	-0.46341	-274.483	-0.46358	-291.328	-0.11677	407.775	--	--	--	--							-0.46642	-260.904	-0.4357	-337.026	-0.44465	-340.466	-0.44108	-420.663	-0.49548	-260.497
-0.46483	-244.295	-0.46514	-246.842	-0.46451	-258.332	-0.46742	-258.746	-0.46441	-272.505	-0.4646	-289.057	-0.11474	404.044	--	--	--	--							-0.46742	-258.746	-0.43673	-335.118	-0.44565	-338.142	-0.44206	-420.762	-0.49649	-260.351
-0.4658	-244.043	-0.46618	-249.376	-0.46554	-255.231	-0.4684	-257.685	-0.46544	-270.571	-0.46559	-287.28	-0.11275	399.942	--	--	--	--							-0.4684	-257.685	-0.43776	-333.854	-0.44664	-335.839	-0.44306	-420.907	-0.49746	-260.178
-0.46683	-239.941	-0.46717	-243.951	-0.46653	-253.735	-0.46941	-255.332	-0.46643	-268.737	-0.46659	-285.226	-0.11077	395.84	--	--	--	--							-0.46941	-255.332	-0.43873	-329.953	-0.44765	-333.524	-0.44404	-421.113	-0.49847	-260.043
-0.46781	-237.87	-0.46815	-242.107	-0.46754	-250.555	-0.47043	-253.355	-0.4674	-266.667	-0.4676	-283.132	-0.10874	391.922	--	--	--	--							-0.47043	-253.355	-0.43972	-328.14	-0.44866	-331.219	-0.44504	-421.062	-0.49947	-259.89
-0.46882	-239.369	-0.46915	-241.785	-0.46853	-248.92	-0.4714	-251.216	-0.46842	-264.697	-0.4686	-281.08	-0.10674	387.968	--	--	--	--							-0.4714	-251.216	-0.44074	-325.985	-0.44964	-329.077	-0.44605	-421.142	-0.50048	-259.746
-0.46981	-235.451	-0.47015	-238.744	-0.46952	-247.418	-0.47242	-249.836	-0.46942	-263.111	-0.46962	-279.066	-0.10473	383.97	--	--	--	--							-0.47242	-249.836	-0.44175	-324.556	-0.45065	-326.811	-0.44702	-421.358	-0.50145	-259.507
-0.47082	-235.604	-0.47116	-238.638	-0.47054	-245.212	-0.47342	-248.592	-0.4704	-260.826	-0.47061	-277.014	-0.10277	379.989	--	--	--	--							-0.47342	-248.592	-0.44274	-321.866	-0.45164	-324.586	-0.44804	-421.415	-0.50246	-259.415
-0.47182	-230.715	-0.47216	-235.581	-0.47154	-244.161	-0.47442	-246.263	-0.47143	-259.056	-0.47162	-274.902	-0.10075	376.065	--	--	--	--							-0.47442	-246.263	-0.44372	-320.172	-0.45265	-322.383	-0.44904	-421.332	-0.50349	-259.265
-0.47284	-230.471	-0.47315	-232.851	-0.47254	-240.379	-0.47542	-244.986	-0.47242	-257.147	-0.47258	-272.788	-0.09874	372.068	--	--	--	--							-0.47542	-244.986	-0.44469	-316.674	-0.45364	-320.116	-0.45002	-421.237	-0.50447	-259.062
-0.47383	-228.689	-0.47415	-232.044	-0.47355	-239.762	-0.47641	-240.826	-0.47339	-254.94	-0.4736	-270.662	-0.09676	368.133	--	--	--	--							-0.47641	-240.826	-0.44573	-315.081	-0.45465	-317.899	-0.45104	-421.104	-0.50548	-258.905
-0.47483	-227.629	-0.47516	-231.628	-0.47454	-238.493	-0.47741	-240.236	-0.47442	-253.68	-0.4746	-268.683	-0.09473	363.956	--	--	--	--							-0.47741	-240.236	-0.44674	-313.124	-0.45565	-315.798	-0.45203	-420.993	-0.50645	-258.701
-0.47585	-225.939	-0.47616	-227.671	-0.47556	-237.669	-0.47842	-238.67	-0.47542	-251.912	-0.47558	-266.925	-0.09276	360.065	--	--	--	--							-0.47842	-238.67	-0.44774	-310.844	-0.45664	-313.622	-0.45304	-420.761	-0.50748	-258.546
-0.47682	-222.986	-0.47717	-228.014	-0.4765	-232.863	-0.47941	-236.843	-0.47643	-249.927	-0.47659	-264.902	-0.09076	356.172	--	--	--	--							-0.47941	-236.843	-0.44873	-308.59	-0.45765	-311.442	-0.45404	-420.467	-0.50847	-258.379
-0.47781	-221.634	-0.47815	-224.159	-0.47753	-233.17	-0.48041	-234.683	-0.47743	-247.568	-0.4776	-262.933	-0.08875	352.371	--	--	--	--							-0.48041	-234.683	-0.44972	-306.395	-0.45865	-309.232	-0.45505	-420.294	-0.50946	-258.226
-0.47884	-221.599	-0.47916	-223.104	-0.47851	-230.304	-0.48141	-233.158	-0.47844	-245.808	-0.47859	-261.018	-0.08675	348.342	--	--	--	--							-0.48141	-233.158	-0.45072	-304.31	-0.45964	-307.098	-0.45605	-420.178	-0.51045	-258.084
-0.47982	-218.593	-0.48016	-222.769	-0.47952	-230.697	-0.48241	-232.247	-0.47943	-244.158	-0.47959	-259.077	-0.08476	344.224	--	--	--	--							-0.48241	-232.247	-0.45173	-302.746	-0.46065	-304.885	-0.45705	-420.106	-0.51149	-257.857
-0.48081	-217.793	-0.48112	-220.304	-0.48052	-226.933	-0.48339	-230.044	-0.48041	-242.36	-0.48059	-257.024	-0.08276	340.453	--	--	--	--							-0.48339	-230.044	-0.45274	-300.373	-0.46164	-302.719	-0.45806	-419.851	-0.51246	-257.726
-0.4818	-215.997	-0.48214	-219.614	-0.48151	-226.22	-0.48441	-228.282	-0.48141	-240.695	-0.48161	-255.296	-0.08078	336.529	--	--	--	--							-0.48441	-228.282	-0.45377	-298.376	-0.46266	-300.581	-0.45904	-419.788	-0.51345	-257.54
-0.48283	-213.208	-0.48315	-216.232	-0.4825	-224.427	-0.4854	-226.708	-0.48242	-239.169	-0.48258	-253.486	-0.07875	332.571	--	--	--	--							-0.4854	-226.708	-0.45472	-296.109	-0.46363	-298.558	-0.46006	-419.567	-0.51445	-257.375
-0.48382	-213.152	-0.48415	-215.44	-0.48351	-221.822	-0.48641	-224.676	-0.48342	-237.79	-0.4836	-251.695	-0.07676	328.956	--	--	--	--							-0.48641	-224.676	-0.45573	-293.878	-0.46462	-296.515	-0.46106	-419.348	-0.51548	-257.246
-0.4848	-211.692	-0.48512	-213.431	-0.4845	-220.481	-0.4874	-223.462	-0.48443	-235.989	-0.48459	-249.486	-0.07476	324.961	--	--	--	--							-0.4874	-223.462	-0.45673	-292.174	-0.46563	-294.475	-0.46207	-419.194	-0.51647	-257.058
-0.48582	-208.536	-0.48615	-213.866	-0.48551	-220.973	-0.48843	-222.793	-0.48542	-233.492	-0.48559	-247.777	-0.07275	321.088	--	--	--	--							-0.48843	-222.793	-0.45774	-289.803	-0.46661	-292.439	-0.46305	-418.907	-0.51747	-256.85
-0.48681	-209.188	-0.48714	-210.221	-0.48651	-217.306	-0.48941	-220.224	-0.48638	-231.607	-0.48659	-245.948	-0.07077	317.257	--	--	--	--							-0.48941	-220.224	-0.45873	-287.847	-0.46763	-290.528	-0.46401	-418.696	-0.51848	-256.692
-0.4878	-207.73	-0.48815	-210.63	-0.48753	-216.443	-0.49041	-219.544	-0.48741	-230.24	-0.48758	-244.228	-0.06876	313.38	--	--	--	--							-0.49041	-219.544	-0.45973	-286.005	-0.46863	-288.528	-0.46504	-418.299	-0.51946	-256.516
-0.48882	-205.492	-0.48914	-207.41	-0.48852	-215.691	-0.4914	-216.877	-0.48843	-230.261	-0.48859	-242.827	-0.06674	309.601	--	--	--	--							-0.4914	-216.877	-0.46075	-284.144	-0.46963	-286.663	-0.46605	-418.152	-0.52045	-256.308
-0.48982	-204.894	-0.49015	-207.354	-0.48954	-213.409	-0.49239	-215.622	-0.48942	-227.456	-0.4896	-240.994	-0.06476	305.778	--	--	--	--							-0.49239	-215.622	-0.46175	-280.941	-0.47064	-284.744	-0.46705	-417.892	-0.5215	-256.166
-0.4908	-201.871	-0.49113	-205.159	-0.49052	-211.632	-0.49341	-214.561	-0.49041	-225.863	-0.49058	-239.318	-0.06276	302.006	--	--	--	--							-0.49341	-214.561	-0.46273	-279.622	-0.47162	-282.794	-0.46804	-417.623	-0.52244	-255.965
-0.49182	-202.334	-0.49217	-201.995	-0.49152	-210.228	-0.49439	-213.751	-0.49142	-224.088	-0.49159	-237.436	-0.06078	298.142	--	--	--	--							-0.49439	-213.751	-0.46374	-277.974	-0.47262	-280.835	-0.46905	-417.333	-0.52347	-255.76
-0.49283	-200.116	-0.49315	-203.754	-0.49251	-207.92	-0.49542	-210.956	-0.49241	-222.814	-0.49259	-235.757	-0.05874	294.353	--	--	--	--							-0.49542	-210.956	-0.46471	-275.703	-0.47364	-278.852	-0.47005	-416.998	-0.52447	-255.614
-0.49382	-199.028	-0.49416	-201.57	-0.49352	-206.711	-0.49641	-210.209	-0.49341	-221.06	-0.49359	-234.067	-0.05675	290.868	--	--	--	--							-0.49641	-210.209	-0.46577	-274.29	-0.47466	-276.973	-0.47105	-416.595	-0.52548	-255.435
-0.49482	-199.067	-0.49515	-198.994	-0.49452	-208.324	-0.49743	-208.213	-0.49441	-219.61	-0.4946	-232.617	-0.05475	286.948	--	--	--	--							-0.49743	-208.213	-0.46672	-271.238	-0.47565	-275.175	-0.47205	-416.108	-0.52649	-255.24
-0.49583	-196.353	-0.49615	-197.565	-0.49552	-204.408	-0.4984	-207.387	-0.49542	-218.62	-0.4956	-231.088	-0.05277	283.175	--	--	--	--							-0.4984	-207.387	-0.46773	-269.803	-0.47664	-273.258	-0.47308	-415.672	-0.52746	-255.036
-0.49682	-195.521	-0.49716	-197.921	-0.4965	-202.645	-0.49939	-205.766	-0.49639	-216.762	-0.4966	-229.403	-0.05077	279.386	--	--	--	--							-0.49939	-205.766	-0.46872	-268.279	-0.47764	-271.411	-0.47407	-415.263	-0.52845	-254.897
-0.49784	-193.934	-0.49816	-196.487	-0.49753	-201.67	-0.50043	-204.994	-0.49741	-215.669	-0.49759	-227.455	-0.04876	275.838	--	--	--	--							-0.50043	-204.994	-0.46975	-266.144	-0.47863	-269.493	-0.47507	-414.736	-0.52946	-254.744
-0.49884	-192.448	-0.49915	-193.965	-0.49855	-201.894	-0.50141	-203.67	-0.49842	-213.682	-0.49859	-225.961	-0.04677	272.035	--	--	--	--							-0.50141	-203.67	-0.47072	-264.634	-0.47965	-267.666	-0.47608	-414.379	-0.53049	-254.511
-0.49983	-192.006	-0.50015	-194.35	-0.49953	-198.835	-0.50242	-201.679	-0.49941	-212.217	-0.49959	-224.52	-0.04477	268.572	--	--	--	--							-0.50242	-201.679	-0.47175	-262.549	-0.48064	-265.912	-0.47706	-413.936	-0.53148	-254.298
-0.50084	-190.395	-0.50115	-192.08	-0.50053	-198.474	-0.50341	-201.277	-0.50039	-211.093	-0.5006	-223.005	-0.04278	264.906	--	--	--	--							-0.50341	-201.277	-0.47274	-260.473	-0.48163	-264.034	-0.47806	-413.368	-0.53245	-254.166
-0.50185	-189.443	-0.50218	-192.891	-0.50153	-196.962	-0.50442	-199.196	-0.50139	-209.837	-0.50161	-221.614	-0.04078	261.385	--	--	--	--							-0.50442	-199.196	-0.47371	-259.05	-0.48264	-262.177	-0.47905	-412.864	-0.53346	-253.936
-0.50282	-189.581	-0.50318	-189.597	-0.50252	-193.745	-0.50542	-198.625	-0.50241	-208.479	-0.50262	-220.117	-0.03878	257.973	--	--	--	--							-0.50542	-198.625	-0.47474	-257.104	-0.48363	-260.457	-0.48007	-412.401	-0.53446	-253.776
-0.50384	-186.633	-0.50415	-187.085	-0.50352	-194.029	-0.5064	-196.849	-0.50343	-207.185	-0.50359	-218.69	-0.03678	254.315	--	--	--	--							-0.5064	-196.849	-0.4757	-255.052	-0.48462	-258.641	-0.48107	-411.931	-0.53548	-253.6
-0.50482	-185.933	-0.50516	-186.808	-0.50452	-193.948	-0.50741	-195.857	-0.5044	-205.891	-0.5046	-217.175	-0.03481	250.717	--	--	--	--							-0.50741	-195.857	-0.47671	-253.747	-0.48562	-256.792	-0.48206	-411.395	-0.53646	-253.432
-0.50581	-184.86	-0.50616	-186.682	-0.50552	-190.517	-0.50841	-194.852	-0.50542	-203.835	-0.50559	-215.495	-0.03279	247.487	--	--	--	--							-0.50841	-194.852	-0.47776	-252.099	-0.48661	-255.054	-0.48302	-410.896	-0.53747	-253.219
-0.50684	-184.637	-0.50715	-185.473	-0.50651	-189.999	-0.50942	-192.58	-0.5064	-203.163	-0.50657	-214.128	-0.03078	244.049	--	--	--	--							-0.50942	-192.58	-0.47875	-250.322	-0.48762	-253.443	-0.48402	-410.409	-0.53848	-253.034
-0.50784	-182.405	-0.50816	-183.972	-0.50751	-189.564	-0.5104	-191.965	-0.50744	-202.043	-0.50759	-212.877	-0.02878	240.602	--	--	--	--							-0.5104	-191.965	-0.47975	-248.944	-0.48863	-251.849	-0.48502	-409.839	-0.53946	-252.817
-0.50882	-183.061	-0.50915	-183.711	-0.50853	-188.109	-0.51141	-189.745	-0.50841	-200.536	-0.50859	-211.437	-0.02678	237.403	--	--	--	--							-0.51141	-189.745	-0.48075	-246.693	-0.48962	-250.181	-0.48602	-409.319	-0.54046	-252.665
-0.50983	-180.13	-0.51016	-181.159	-0.50953	-186.964	-0.51241	-189.714	-0.50942	-199.335	-0.50959	-210.014	-0.02477	234.357	--	--	--	--							-0.51241	-189.714	-0.48177	-244.971	-0.49061	-248.433	-0.48703	-408.87	-0.54147	-252.512
-0.51083	-180.416	-0.51116	-181.275	-0.51052	-184.174	-0.51343	-188.676	-0.51043	-198.683	-0.51061	-208.634	-0.02267	232.858	--	--	--	--							-0.51343	-188.676	-0.48269	-243.365	-0.49164	-246.821	-0.488	-408.467	-0.54246	-252.309
-0.51181	-178.637	-0.51214	-178.79	-0.51151	-184.469	-0.51442	-187.9	-0.51142	-197.367	-0.5116	-207.189	-0.02066	229.066	--	--	--	--							-0.51442	-187.9	-0.48375	-241.78	-0.49264	-244.995	-0.48903	-407.919	-0.54347	-252.092
-0.51282	-177.615	-0.51315	-180.454	-0.51253	-182.991	-0.5154	-186.718	-0.51242	-195.918	-0.51259	-205.975	-0.01868	225.58	--	--	--	--							-0.5154	-186.718	-0.48476	-240.281	-0.49363	-243.428	-0.49002	-407.376	-0.54445	-251.937
-0.51384	-178.275	-0.51417	-178.235	-0.51354	-183.658	-0.51644	-185.465	-0.51344	-194.796	-0.51357	-204.84	-0.01668	222.007	--	--	--	--							-0.51644	-185.465	-0.48577	-238.607	-0.49463	-241.812	-0.49101	-406.835	-0.54546	-251.73
-0.51484	-176.128	-0.51514	-176.718	-0.51452	-181.47	-0.51745	-184.72	-0.51442	-193.77	-0.51457	-203.836	-0.01469	218.688	--	--	--	--							-0.51745	-184.72	-0.48672	-236.736	-0.49562	-240.139	-0.49202	-405.92	-0.54645	-251.56
-0.51582	-175.806	-0.51614	-176.187	-0.51552	-179.351	-0.51841	-182.564	-0.5154	-192.205	-0.51558	-202.534	-0.01269	215.39	--	--	--	--							-0.51841	-182.564	-0.48775	-235.107	-0.49662	-238.669	-0.49302	-405.238	-0.54746	-251.357
-0.51682	-175.253	-0.51716	-175.133	-0.51652	-178.871	-0.5194	-181.587	-0.51641	-190.56	-0.51659	-201.239	-0.01069	212.114	--	--	--	--							-0.5194	-181.587	-0.48871	-233.277	-0.49764	-237.016	-0.49402	-404.325	-0.54845	-251.161
-0.51783	-172.99	-0.51815	-172.861	-0.51751	-177.991	-0.52041	-181.283	-0.51743	-189.999	-0.51757	-199.962	-0.00868	209.116	--	--	--	--							-0.52041	-181.283	-0.48977	-232.279	-0.49862	-235.438	-0.49502	-403.583	-0.54946	-250.954
-0.51883	-173.009	-0.51913	-173.046	-0.51852	-176.524	-0.5214	-180.126	-0.51841	-188.457	-0.51857	-198.569	-0.00668	206.135	--	--	--	--							-0.5214	-180.126	-0.4907	-230.728	-0.49963	-233.874	-0.49603	-402.896	-0.55044	-250.803
-0.51983	-173.24	-0.52014	-172.887	-0.51952	-177.606	-0.52241	-179.117	-0.51941	-188.255	-0.51958	-197.578	-0.00468	203.113	--	--	--	--							-0.52241	-179.117	-0.49173	-229.016	-0.50063	-232.426	-0.49702	-402.195	-0.55146	-250.602
-0.52082	-169.952	-0.52115	-170.121	-0.52054	-176.075	-0.52342	-178.2	-0.52041	-187.051	-0.52059	-196.546	-0.00269	200.102	--	--	--	--							-0.52342	-178.2	-0.49273	-227.408	-0.50161	-230.927	-0.49802	-401.39	-0.55243	-250.399
-0.52183	-170.047	-0.52214	-169.746	-0.52151	-172.9	-0.5244	-176.19	-0.5214	-185.324	-0.52158	-195.195	-0.000694705	197.094	--	--	--	--							-0.5244	-176.19	-0.49372	-226.27	-0.50264	-229.398	-0.49901	-400.676	-0.55346	-250.207
-0.52281	-169.184	-0.52315	-169.943	-0.5225	-173.149	-0.5254	-175.112	-0.52241	-184.685	-0.52259	-194.024	0.00131	194.129	--	--	--	--							-0.5254	-175.112	-0.49472	-224.414	-0.50362	-227.945	-0.50004	-399.961	-0.55444	-250.102
-0.52379	-168.708	-0.52415	-167.315	-0.52352	-172.243	-0.52641	-175.724	-0.52342	-184.072	-0.52356	-192.78	0.00329	191.26	--	--	--	--							-0.52641	-175.724	-0.49576	-223.382	-0.50464	-226.484	-0.50102	-399.152	-0.55547	-249.85
-0.52482	-168.57	-0.52515	-168.328	-0.52451	-169.609	-0.52738	-173.865	-0.52441	-182.236	-0.52458	-191.732	0.0053	188.639	--	--	--	--							-0.52738	-173.865	-0.49673	-221.776	-0.50563	-225.021	-0.50202	-398.247	-0.55647	-249.676
-0.52582	-167.527	-0.52613	-167.625	-0.52549	-169.684	-0.52842	-173.137	-0.52538	-180.964	-0.52558	-190.589	0.00731	185.948	--	--	--	--							-0.52842	-173.137	-0.49776	-220.623	-0.50663	-223.612	-0.50303	-397.437	-0.55746	-249.477
-0.52682	-166.984	-0.52714	-164.74	-0.52653	-170.609	-0.52942	-172.13	-0.52641	-180.765	-0.52659	-189.809	0.00931	183.228	--	--	--	--							-0.52942	-172.13	-0.49873	-219.056	-0.50763	-222.273	-0.50402	-396.65	-0.55849	-249.296
-0.52784	-165.099	-0.52813	-165.839	-0.52753	-167.845	-0.53041	-171.173	-0.52741	-179.558	-0.52759	-188.654	0.0113	180.659	--	--	--	--							-0.53041	-171.173	-0.49972	-217.453	-0.50865	-220.886	-0.50503	-395.88	-0.55946	-249.106
-0.52882	-165.217	-0.52917	-163.17	-0.52851	-167.287	-0.53141	-170.543	-0.52841	-178.414	-0.52856	-187.627	0.0133	178.162	--	--	--	--							-0.53141	-170.543	-0.50076	-216.18	-0.50966	-219.479	-0.50603	-395.174	-0.56047	-248.928
-0.52982	-164.278	-0.53016	-163.514	-0.5295	-166.096	-0.5324	-168.417	-0.52943	-177.114	-0.52959	-186.532	0.01529	175.692	--	--	--	--							-0.5324	-168.417	-0.50173	-214.764	-0.51062	-218.032	-0.50701	-394.232	-0.56145	-248.699
-0.53082	-163.735	-0.53116	-163.445	-0.53052	-166.143	-0.53341	-170.298	-0.53041	-176.53	-0.53059	-185.633	0.01729	173.208	--	--	--	--							-0.53341	-170.298	-0.50275	-213.649	-0.51163	-216.617	-0.50803	-393.529	-0.56247	-248.55
-0.53181	-162.549	-0.53215	-161.832	-0.53154	-164.444	-0.53442	-168.291	-0.53141	-175.354	-0.53157	-184.471	0.01931	170.862	--	--	--	--							-0.53442	-168.291	-0.50373	-212.162	-0.51264	-215.322	-0.50902	-392.874	-0.56346	-248.324
-0.53281	-163.336	-0.53314	-162.226	-0.5325	-163.709	-0.53539	-166.297	-0.53241	-174.928	-0.53257	-183.42	0.0213	168.256	--	--	--	--							-0.53539	-166.297	-0.50475	-210.988	-0.51364	-214.166	-0.51002	-392.367	-0.56447	-248.162
-0.53381	-161.362	-0.53415	-161.123	-0.53352	-164.749	-0.53641	-166.844	-0.5334	-174.831	-0.53359	-182.656	0.02329	165.971	--	--	--	--							-0.53641	-166.844	-0.50574	-209.629	-0.51465	-212.745	-0.51104	-391.417	-0.56549	-247.984
-0.53482	-161.721	-0.53515	-158.587	-0.53453	-162.023	-0.53741	-164.125	-0.53442	-174.222	-0.53458	-181.648	0.02532	163.834	--	--	--	--							-0.53741	-164.125	-0.50676	-208.243	-0.51564	-211.476	-0.51203	-390.48	-0.56646	-247.783
-0.53581	-159.676	-0.53615	-159.286	-0.53554	-160.67	-0.53841	-164.284	-0.53542	-172.213	-0.53558	-180.823	0.0273	161.497	--	--	--	--							-0.53841	-164.284	-0.50774	-206.982	-0.51662	-210.261	-0.51305	-389.805	-0.56747	-247.575
-0.53682	-159.03	-0.53714	-158.127	-0.53651	-160.811	-0.53942	-164.881	-0.53641	-171.144	-0.53657	-179.909	0.02928	159.373	--	--	--	--							-0.53942	-164.881	-0.50873	-205.66	-0.51762	-208.945	-0.51405	-388.977	-0.56849	-247.402
-0.53781	-159.259	-0.53813	-157.448	-0.53751	-159.428	-0.54044	-162.721	-0.53741	-170.696	-0.53759	-178.852	0.03129	157.287	--	--	--	--							-0.54044	-162.721	-0.50973	-204.459	-0.51864	-207.704	-0.51506	-388.044	-0.56945	-247.188
-0.53882	-159.492	-0.53914	-157.964	-0.53853	-158.858	-0.54144	-161.695	-0.53841	-169.108	-0.53861	-177.911	0.0333	155.205	--	--	--	--							-0.54144	-161.695	-0.51074	-203.009	-0.51963	-206.526	-0.51604	-386.661	-0.57044	-246.968
-0.53981	-158.975	-0.54014	-156.904	-0.53952	-159.465	-0.54245	-160.451	-0.53943	-168.885	-0.53958	-177.307	0.03529	153.1	--	--	--	--							-0.54245	-160.451	-0.51176	-202.252	-0.52066	-205.319	-0.51703	-385.685	-0.57144	-246.787
-0.54083	-157.87	-0.54114	-155.919	-0.54052	-156.332	-0.54339	-159.132	-0.5404	-167.929	-0.5406	-176.275	0.03729	151.161	--	--	--	--							-0.54339	-159.132	-0.51272	-200.795	-0.52163	-204.065	-0.51802	-384.691	-0.57247	-246.626
-0.54181	-156.547	-0.54215	-154.831	-0.54151	-157.315	-0.5444	-159.757	-0.54142	-167.063	-0.54159	-175.333	0.0393	149.23	--	--	--	--							-0.5444	-159.757	-0.51376	-199.875	-0.52261	-202.729	-0.51904	-383.744	-0.57344	-246.432
-0.54285	-157.284	-0.54316	-154.779	-0.54252	-155.671	-0.54544	-158.775	-0.54243	-166.129	-0.54261	-174.492	0.04131	147.28	--	--	--	--							-0.54544	-158.775	-0.51475	-198.544	-0.52365	-201.587	-0.52006	-382.774	-0.57446	-246.262
-0.54383	-155.219	-0.54413	-153.358	-0.54352	-155.633	-0.54641	-158.186	-0.54341	-165.299	-0.54357	-173.5	0.0433	145.403	--	--	--	--							-0.54641	-158.186	-0.51573	-197.443	-0.52462	-200.301	-0.52104	-381.748	-0.57549	-246.044
-0.54482	-155.247	-0.54515	-153.905	-0.54453	-154.785	-0.5474	-157.516	-0.5444	-164.43	-0.54458	-172.537	0.0453	143.54	--	--	--	--							-0.5474	-157.516	-0.51673	-196.301	-0.52564	-199.244	-0.52201	-380.731	-0.57648	-245.843
-0.54583	-154.864	-0.54614	-152.996	-0.54553	-153.831	-0.54841	-156.428	-0.54542	-163.954	-0.54557	-171.697	0.04729	141.855	--	--	--	--							-0.54841	-156.428	-0.51777	-195.152	-0.52664	-198.155	-0.523	-379.748	-0.57749	-245.642
-0.54683	-153.36	-0.54715	-151.291	-0.54653	-153.267	-0.54944	-156.126	-0.54641	-162.871	-0.54658	-170.996	0.0493	140.095	--	--	--	--							-0.54944	-156.126	-0.51876	-193.835	-0.52762	-197.042	-0.52398	-378.762	-0.57847	-245.487
-0.5478	-153.907	-0.54817	-151.065	-0.54753	-152.116	-0.55042	-154.656	-0.5474	-162.08	-0.54758	-170.119	0.05127	138.003	--	--	--	--							-0.55042	-154.656	-0.51973	-192.611	-0.52864	-195.854	-0.52501	-377.93	-0.57945	-245.324
-0.54885	-153.466	-0.54916	-151.674	-0.54853	-151.883	-0.55142	-154.387	-0.54841	-161.272	-0.54859	-169.524	0.05328	136.571	--	--	--	--							-0.55142	-154.387	-0.52075	-191.673	-0.52963	-194.796	-0.52601	-377.017	-0.58047	-245.129
-0.54983	-152.309	-0.55015	-150.079	-0.54952	-150.761	-0.55242	-154.278	-0.54943	-161.062	-0.5496	-168.714	0.05527	134.924	--	--	--	--							-0.55242	-154.278	-0.52173	-190.505	-0.53064	-193.725	-0.52699	-375.991	-0.58148	-244.892
-0.55082	-152.299	-0.55116	-150.474	-0.55051	-149.819	-0.55341	-152.452	-0.55042	-159.56	-0.55058	-167.628	0.07228	126.665	--	--	--	--							-0.55341	-152.452	-0.52272	-189.5	-0.53162	-192.569	-0.528	-374.988	-0.58244	-244.736
-0.55183	-152.951	-0.55216	-149.616	-0.55153	-150.655	-0.55441	-152.39	-0.55142	-158.878	-0.55157	-166.872	0.08928	114.638	--	--	--	--							-0.55441	-152.39	-0.52373	-188.555	-0.53263	-191.587	-0.529	-374.099	-0.58346	-244.533
-0.55283	-151.156	-0.55315	-147.765	-0.55253	-149.264	-0.55544	-151.713	-0.55241	-158.501	-0.5526	-166.619	0.09127	113.388	--	--	--	--							-0.55544	-151.713	-0.52474	-187.118	-0.53363	-190.528	-0.53	-373.228	-0.58447	-244.366
-0.55382	-150.615	-0.55414	-148.638	-0.55352	-148.065	-0.55642	-150.494	-0.55342	-157.996	-0.55358	-165.535	0.09326	112.274	--	--	--	--							-0.55642	-150.494	-0.52574	-186.372	-0.53461	-189.461	-0.53102	-372.209	-0.58546	-244.179
-0.55484	-150.547	-0.55515	-147.337	-0.55452	-147.983	-0.55742	-150.014	-0.5544	-157.051	-0.5546	-164.69	0.09525	111.25	--	--	--	--							-0.55742	-150.014	-0.52674	-185.315	-0.53562	-188.416	-0.53201	-371.137	-0.58645	-243.987
-0.55582	-149.857	-0.55616	-146.014	-0.55553	-147.475	-0.55841	-149.711	-0.5554	-156.2	-0.55558	-164.01	0.09728	110.313	--	--	--	--							-0.55841	-149.711	-0.52773	-183.797	-0.53663	-187.436	-0.53302	-370.171	-0.5875	-243.768
-0.55683	-149.317	-0.55716	-147.063	-0.5565	-145.596	-0.55943	-149.081	-0.5564	-155.319	-0.55658	-163.151	0.09926	109.433	--	--	--	--							-0.55943	-149.081	-0.52878	-184.046	-0.53764	-186.421	-0.53403	-369.183	-0.58848	-243.62
-0.55783	-149.397	-0.55814	-146.612	-0.5575	-146.351	-0.56041	-147.416	-0.55741	-154.853	-0.55757	-162.29	0.10127	108.681	--	--	--	--							-0.56041	-147.416	-0.52975	-182.306	-0.53862	-185.413	-0.53503	-368.209	-0.58948	-243.428
-0.55883	-149.68	-0.55915	-145.253	-0.55848	-146.524	-0.56141	-147.805	-0.55842	-154.614	-0.55856	-161.923	0.10326	107.841	--	--	--	--							-0.56141	-147.805	-0.53074	-181.039	-0.53964	-184.529	-0.536	-367.182	-0.59047	-243.211
-0.55981	-147.534	-0.56015	-145.931	-0.55952	-144.53	-0.56241	-147.093	-0.55939	-153.431	-0.55956	-161.107	0.10526	106.993	--	--	--	--							-0.56241	-147.093	-0.53172	-180.195	-0.54063	-183.535	-0.53701	-366.157	-0.59145	-243.057
-0.56081	-148.185	-0.56114	-144.086	-0.5605	-144.298	-0.56338	-145.631	-0.56042	-152.966	-0.56056	-160.317	0.10725	106.276	--	--	--	--							-0.56338	-145.631	-0.53276	-179.09	-0.54162	-182.593	-0.53801	-365.297	-0.59246	-242.864
-0.56183	-147.729	-0.56212	-144.186	-0.5615	-143.212	-0.56439	-144.835	-0.56138	-151.863	-0.56156	-159.666	0.10925	105.703	--	--	--	--							-0.56439	-144.835	-0.53376	-178.423	-0.54264	-181.687	-0.53901	-364.433	-0.59346	-242.677
-0.56282	-146.95	-0.56312	-143.195	-0.56252	-142.874	-0.56539	-145.73	-0.5624	-151.508	-0.56255	-158.999	0.11126	104.86	--	--	--	--							-0.56539	-145.73	-0.53475	-177.312	-0.54362	-180.715	-0.54002	-363.408	-0.59446	-242.461
-0.56381	-145.65	-0.56411	-141.526	-0.56352	-142.948	-0.56639	-144.351	-0.5634	-151.05	-0.56357	-158.449	0.11327	104.238	--	--	--	--							-0.56639	-144.351	-0.53575	-176.847	-0.54464	-179.771	-0.54101	-362.371	-0.59544	-242.307
-0.5648	-146.874	-0.56511	-144.925	-0.56449	-140.942	-0.56739	-143.927	-0.56439	-149.699	-0.56459	-157.772	0.11528	103.613	--	--	--	--							-0.56739	-143.927	-0.53675	-175.801	-0.54562	-178.902	-0.542	-361.289	-0.59646	-242.091
-0.56579	-145.978	-0.56615	-141.629	-0.56551	-141.893	-0.5684	-143.567	-0.56538	-149.408	-0.56558	-157.035	0.11726	102.918	--	--	--	--							-0.5684	-143.567	-0.53775	-174.615	-0.54663	-177.937	-0.543	-360.224	-0.59747	-241.896
-0.56679	-146.226	-0.56711	-142.119	-0.56649	-141.208	-0.56939	-142.455	-0.56639	-148.687	-0.56658	-156.457	0.11925	102.266	--	--	--	--							-0.56939	-142.455	-0.53874	-173.411	-0.54764	-177.069	-0.54402	-359.178	-0.59847	-241.754
-0.56778	-145.099	-0.56813	-142.23	-0.56748	-140.292	-0.57039	-143.342	-0.56739	-148.371	-0.56757	-155.781	0.12126	101.76	--	--	--	--							-0.57039	-143.342	-0.53975	-172.92	-0.54861	-176.361	-0.545	-358.013	-0.59947	-241.555
-0.56879	-144.407	-0.56911	-140.21	-0.5685	-140.411	-0.57141	-142.723	-0.56838	-147.546	-0.56856	-155.187	0.12326	101.147	--	--	--	--							-0.57141	-142.723	-0.54078	-171.828	-0.54964	-175.523	-0.546	-356.887	-0.60048	-241.367
-0.56991	-139.195	-0.57013	-141.078	-0.56948	-139.073	-0.57238	-140.536	-0.56936	-146.939	-0.56957	-154.54	0.12527	100.535	--	--	--	--							-0.57238	-140.536	-0.54173	-171.092	-0.55061	-174.652	-0.54699	-355.843	-0.60146	-241.182
-0.57113	-161.003	-0.57113	-141.253	-0.5705	-139.056	-0.57338	-140.356	-0.57038	-146.898	-0.57055	-153.874	0.12725	100.066	--	--	--	--							-0.57338	-140.356	-0.54273	-170.211	-0.55164	-173.81	-0.548	-354.74	-0.60246	-240.996
-0.57209	-144.822	-0.57212	-139.55	-0.5715	-139.692	-0.57441	-141.04	-0.57139	-146.418	-0.57155	-153.602	0.12927	99.6298	--	--	--	--							-0.57441	-141.04	-0.54373	-169.476	-0.55263	-172.943	-0.54899	-353.4	-0.60345	-240.784
-0.5731	-143.109	-0.57312	-140.466	-0.57251	-137.802	-0.57538	-139.644	-0.57241	-145.953	-0.57256	-152.865	0.13126	99.0546	--	--	--	--							-0.57538	-139.644	-0.54474	-168.573	-0.55363	-172.145	-0.54999	-352.373	-0.60446	-240.648
-0.5741	-142.694	-0.5741	-139.151	-0.5735	-138.176	-0.57641	-139.214	-0.5734	-144.929	-0.57357	-152.293	0.13324	98.5298	--	--	--	--							-0.57641	-139.214	-0.54574	-167.708	-0.55465	-171.326	-0.55101	-351.46	-0.60546	-240.489
-0.57509	-142.702	-0.57511	-138.821	-0.57449	-136.761	-0.57739	-139.277	-0.57437	-143.853	-0.57456	-151.708	0.13527	98.126	--	--	--	--							-0.57739	-139.277	-0.54674	-166.87	-0.55561	-170.448	-0.55202	-350.354	-0.60646	-240.29
-0.5761	-142.196	-0.57612	-139.295	-0.5755	-137.196	-0.5784	-138.107	-0.57539	-143.549	-0.57557	-151.118	0.13726	97.6565	--	--	--	--							-0.5784	-138.107	-0.54772	-166.096	-0.55661	-169.573	-0.55302	-349.244	-0.60745	-240.111
-0.57711	-142.526	-0.57711	-138.777	-0.5765	-135.872	-0.58084	-154.132	-0.57636	-143.253	-0.57656	-150.471	0.13927	97.2976	--	--	--	--							-0.58084	-138.107	-0.54874	-165.202	-0.55762	-168.824	-0.55402	-348.233	-0.60848	-239.885
-0.5781	-141.036	-0.57812	-138.177	-0.57748	-136.811	-0.5835	-175.813	-0.5774	-143.104	-0.57754	-150.022	0.14126	96.8633	--	--	--	--							-0.5835	-138.107	-0.54974	-164.245	-0.55863	-168.115	-0.55501	-347.144	-0.60945	-239.713
-0.57911	-140.859	-0.57911	-137.3	-0.57851	-135.948	-0.58455	-144.09	-0.57841	-142.883	-0.57856	-149.47	0.14326	96.5279	--	--	--	--							-0.58455	-144.09	-0.55075	-163.858	-0.5596	-167.25	-0.55599	-346.15	-0.61046	-239.547
-0.5801	-140.757	-0.58013	-137.37	-0.57952	-135.085	-0.58541	-124.802	-0.57939	-141.778	-0.57955	-149.06	0.14527	96.1698	--	--	--	--							-0.58541	-124.802	-0.55172	-162.96	-0.56062	-166.554	-0.55701	-345.142	-0.61143	-239.349
-0.58112	-141.637	-0.58111	-136.685	-0.5805	-134.039	-0.58632	-128.389	-0.5804	-140.478	-0.58057	-148.445	0.14726	95.7684	--	--	--	--							-0.58632	-128.389	-0.55271	-162.079	-0.56161	-165.765	-0.558	-344.16	-0.61246	-239.178
-0.58211	-139.552	-0.5821	-135.879	-0.5815	-134.293	-0.58737	-135.866	-0.58141	-140.818	-0.58157	-147.69	0.14926	95.3614	--	--	--	--							-0.58737	-135.866	-0.55372	-161.413	-0.56261	-165.034	-0.559	-343.106	-0.61347	-238.979
-0.58312	-139.686	-0.58313	-136.5	-0.58248	-133.949	-0.58839	-136.341	-0.58239	-139.94	-0.58254	-147.052	0.15125	95.0228	--	--	--	--							-0.58839	-136.341	-0.55475	-160.827	-0.56363	-164.378	-0.56002	-342.102	-0.61446	-238.816
-0.5841	-140.431	-0.58412	-136.543	-0.5835	-133.008	-0.58942	-133.302	-0.58339	-139.62	-0.58356	-146.507	0.15326	94.629	--	--	--	--							-0.58942	-133.302	-0.55577	-160.009	-0.56462	-163.536	-0.56098	-341.027	-0.61549	-238.595
-0.5851	-139.244	-0.58513	-135.334	-0.58451	-133.393	-0.59039	-132.871	-0.58437	-139.467	-0.58456	-146.233	0.15526	94.4177	--	--	--	--							-0.59039	-132.871	-0.55676	-159.14	-0.56559	-162.745	-0.56199	-340.044	-0.61648	-238.449
-0.5861	-139.163	-0.58613	-135.136	-0.58552	-132.399	-0.5914	-133.15	-0.58539	-138.635	-0.58556	-145.651	0.15724	94.0977	--	--	--	--							-0.5914	-133.15	-0.55775	-158.293	-0.5666	-162.12	-0.56299	-338.944	-0.6175	-238.275
-0.58711	-139.225	-0.58713	-134.582	-0.58651	-131.993	-0.59241	-132.573	-0.58641	-138.49	-0.58654	-145.072	0.15925	93.882	--	--	--	--							-0.59241	-132.573	-0.55876	-157.641	-0.56761	-161.474	-0.56398	-338.018	-0.61849	-238.193
-0.58811	-138.578	-0.58814	-134.295	-0.5875	-132.217	-0.5934	-131.394	-0.5874	-137.885	-0.58757	-144.523	0.16124	93.7147	--	--	--	--							-0.5934	-131.394	-0.55974	-157.003	-0.5686	-160.852	-0.56499	-337.047	-0.61949	-237.954
-0.58911	-139.654	-0.58912	-133.579	-0.58851	-131.11	-0.59442	-131.07	-0.58839	-136.521	-0.58856	-144.044	0.16326	93.4901	--	--	--	--							-0.59442	-131.07	-0.56072	-156.276	-0.56961	-160.091	-0.56598	-336.125	-0.62045	-237.801
-0.5901	-139.216	-0.59012	-135.152	-0.58949	-131.444	-0.5954	-130.658	-0.5894	-136.524	-0.58956	-143.592	0.16526	93.2899	--	--	--	--							-0.5954	-130.658	-0.56176	-155.532	-0.5706	-159.459	-0.567	-335.287	-0.62149	-237.569
-0.59112	-138.449	-0.59111	-133.921	-0.59051	-131.384	-0.5964	-130.838	-0.5904	-136.528	-0.59055	-143.35	0.16726	93.0694	--	--	--	--							-0.5964	-130.838	-0.56278	-154.741	-0.57162	-158.928	-0.568	-334.245	-0.62247	-237.417
-0.59212	-138.985	-0.59213	-133.36	-0.5915	-130.102	-0.5974	-130.593	-0.5914	-135.866	-0.59157	-142.986	0.16926	92.8628	--	--	--	--							-0.5974	-130.593	-0.56373	-154.305	-0.57261	-158.215	-0.56897	-333.277	-0.62349	-237.232
-0.5931	-137.509	-0.59312	-133.125	-0.5925	-129.85	-0.5984	-129.7	-0.5924	-135.447	-0.59257	-142.397	0.17125	92.6237	--	--	--	--							-0.5984	-129.7	-0.56476	-153.424	-0.57361	-157.531	-0.57	-332.321	-0.62446	-237.05
-0.59411	-137.47	-0.5941	-132.803	-0.59348	-129.399	-0.59937	-129.211	-0.59339	-134.93	-0.59355	-141.759	0.17325	92.4669	--	--	--	--							-0.59937	-129.211	-0.56573	-152.817	-0.5746	-156.901	-0.57099	-331.35	-0.62548	-236.88
-0.5951	-137.08	-0.59512	-132.311	-0.5945	-130.102	-0.6004	-129.179	-0.59438	-134.506	-0.59455	-141.292	0.17524	92.3246	--	--	--	--							-0.6004	-129.179	-0.56675	-152.244	-0.57562	-156.276	-0.57201	-330.328	-0.62646	-236.716
-0.59611	-137.559	-0.59614	-132.576	-0.59551	-128.314	-0.6014	-128.387	-0.5954	-133.686	-0.59559	-140.911	0.17726	92.199	--	--	--	--							-0.6014	-128.387	-0.56773	-151.498	-0.57659	-155.612	-0.573	-329.209	-0.62747	-236.515
-0.59711	-137.846	-0.59713	-132.448	-0.59649	-128.916	-0.60238	-128.264	-0.5964	-133.495	-0.59657	-140.579	0.17925	92.0923	--	--	--	--							-0.60238	-128.264	-0.56873	-150.796	-0.57761	-155.219	-0.574	-328.169	-0.62848	-236.367
-0.59807	-135.602	-0.59811	-131.708	-0.5975	-128.257	-0.60336	-128.497	-0.59739	-133.481	-0.59758	-140.177	0.18125	91.8446	--	--	--	--							-0.60336	-128.497	-0.56975	-150.361	-0.57861	-154.594	-0.57499	-327.08	-0.62946	-236.125
-0.59909	-137.306	-0.59912	-131.637	-0.59848	-127.958	-0.60441	-127.929	-0.59838	-132.695	-0.59855	-139.335	0.18325	91.7445	--	--	--	--							-0.60441	-127.929	-0.57074	-149.625	-0.5796	-154.036	-0.57599	-326.061	-0.63046	-236.028
-0.60008	-137.223	-0.60011	-131.165	-0.59951	-128.208	-0.6054	-126.788	-0.59938	-132.296	-0.59954	-138.951	0.18523	91.7506	--	--	--	--							-0.6054	-126.788	-0.5717	-148.989	-0.5806	-153.418	-0.57702	-325.081	-0.63146	-235.811
-0.6011	-135.506	-0.60113	-130.748	-0.60049	-127.008	-0.60638	-126.831	-0.60037	-131.727	-0.60056	-138.54	0.18724	91.626	--	--	--	--							-0.60638	-126.831	-0.57274	-148.592	-0.58161	-152.879	-0.57802	-324.111	-0.63248	-235.665
-0.60207	-136.925	-0.60213	-130.975	-0.60148	-126.425	-0.60742	-126.705	-0.60138	-131.09	-0.60155	-138.074	0.18923	91.4922	--	--	--	--							-0.60742	-126.705	-0.57372	-147.684	-0.5826	-152.233	-0.57901	-323.117	-0.63346	-235.474
-0.60308	-136.642	-0.6031	-131.128	-0.6025	-127.162	-0.6084	-125.978	-0.60236	-130.88	-0.60253	-137.587	0.19122	91.5882	--	--	--	--							-0.6084	-125.978	-0.57474	-147.167	-0.58359	-151.764	-0.58001	-322.093	-0.63451	-235.302
-0.60408	-135.822	-0.60411	-129.489	-0.60349	-126.905	-0.60939	-125.779	-0.60339	-130.844	-0.60355	-137.241	0.19323	91.513	--	--	--	--							-0.60939	-125.779	-0.57574	-146.711	-0.58459	-151.234	-0.58099	-321.079	-0.63548	-235.111
-0.6051	-136.79	-0.60511	-130.626	-0.60448	-126.545	-0.61039	-125.62	-0.60438	-130.378	-0.60457	-136.771	0.19523	91.3896	--	--	--	--							-0.61039	-125.62	-0.57675	-145.934	-0.5856	-150.66	-0.582	-320.13	-0.63648	-234.969
-0.6061	-135.678	-0.60611	-129.526	-0.6055	-125.878	-0.61138	-125.15	-0.60539	-130.222	-0.60553	-136.295	0.19722	91.2645	--	--	--	--							-0.61138	-125.15	-0.57772	-145.299	-0.58661	-150.142	-0.58299	-319.174	-0.63749	-234.756
-0.60709	-135.73	-0.60713	-130.223	-0.60648	-125.824	-0.61237	-126.147	-0.60637	-129.416	-0.60656	-135.925	0.19891	91.3857	--	--	--	--							-0.61237	-126.147	-0.57876	-144.875	-0.58762	-149.661	-0.584	-318.201	-0.63846	-234.617
-0.60808	-135.521	-0.60811	-129.405	-0.60751	-124.652	-0.6134	-125.294	-0.60736	-128.855	-0.60754	-135.583	0.19973	91.4482	--	--	--	--							-0.6134	-125.294	-0.57974	-144.349	-0.58862	-149.096	-0.58499	-317.128	-0.63946	-234.43
-0.6091	-135.682	-0.60911	-129.856	-0.60849	-125.517	-0.61438	-123.991	-0.60838	-128.821	-0.60854	-135.15	0.20013	90.5744	--	--	--	--							-0.61438	-123.991	-0.58076	-143.905	-0.58965	-148.693	-0.586	-316.084	-0.64047	-234.258
-0.61009	-135.665	-0.61013	-128.106	-0.6095	-125.471	-0.61538	-124.049	-0.6094	-128.548	-0.60957	-134.991	0.20019	89.3844	--	--	--	--							-0.61538	-124.049	-0.58174	-143.365	-0.59062	-148.245	-0.58698	-315.113	-0.64148	-234.054
-0.6111	-134.873	-0.61109	-129.167	-0.6105	-123.946	-0.6164	-124.796	-0.6104	-128.048	-0.61055	-134.357	0.19959	57.1181	--	--	--	--							-0.6164	-124.796	-0.58274	-142.671	-0.59162	-147.756	-0.588	-314.145	-0.64249	-233.922
-0.6121	-134.679	-0.6121	-128.431	-0.61148	-125.309	-0.61739	-123.882	-0.61138	-127.564	-0.61156	-134.021	0.1974	0.19217	--	--	--	--							-0.61739	-123.882	-0.58373	-142.064	-0.5926	-147.193	-0.58898	-313.21	-0.64347	-233.744
-0.61309	-135.882	-0.61313	-128.985	-0.61249	-123.885	-0.6184	-123.025	-0.6124	-128.433	-0.61255	-133.59	0.195	-35.6876	--	--	--	--							-0.6184	-123.025	-0.58473	-141.55	-0.5936	-146.717	-0.58999	-312.206	-0.64447	-233.584
-0.61409	-134.634	-0.61412	-127.629	-0.61349	-123.308	-0.6194	-122.535	-0.61339	-127.126	-0.61354	-133.21	0.19273	-53.8583	--	--	--	--							-0.6194	-122.535	-0.58571	-141.225	-0.59461	-146.186	-0.591	-311.143	-0.64548	-233.397
-0.61508	-134.541	-0.61509	-127.984	-0.61453	-124.654	-0.6204	-122.865	-0.61437	-126.279	-0.61455	-132.723	0.19061	-62.6524	--	--	--	--							-0.6204	-122.865	-0.58676	-140.776	-0.59561	-145.749	-0.59199	-310.186	-0.64644	-233.236
-0.61608	-134.655	-0.61611	-128.822	-0.6155	-122.229	-0.62139	-122.589	-0.61538	-126.021	-0.61555	-132.55	0.18854	-66.7987	--	--	--	--							-0.62139	-122.589	-0.58775	-140.156	-0.59661	-145.321	-0.593	-309.196	-0.6475	-233.066
-0.6171	-134.743	-0.61713	-127.601	-0.61649	-124.347	-0.62239	-122.263	-0.61638	-125.823	-0.61654	-132.189	0.1865	-68.7553	--	--	--	--							-0.62239	-122.263	-0.58875	-139.612	-0.59759	-144.842	-0.594	-308.22	-0.64847	-232.921
-0.6181	-134.757	-0.61812	-127.658	-0.61751	-122.076	-0.6234	-122.222	-0.61736	-125.836	-0.61756	-131.847	0.1845	-69.7137	--	--	--	--							-0.6234	-122.222	-0.58975	-138.968	-0.59859	-144.379	-0.595	-307.205	-0.64947	-232.733
-0.61909	-134.565	-0.61912	-127.589	-0.61849	-122.28	-0.6244	-121.604	-0.61838	-125.007	-0.61856	-131.495	0.18249	-70.3747	--	--	--	--							-0.6244	-121.604	-0.59072	-138.546	-0.59959	-143.976	-0.59599	-306.271	-0.65006	-232.644
-0.62009	-134.563	-0.62012	-127.078	-0.61949	-122.653	-0.62542	-121.246	-0.61937	-124.777	-0.61955	-130.898	0.18048	-70.8889	--	--	--	--							-0.62542	-121.246	-0.59173	-138.071	-0.60061	-143.623	-0.59697	-305.284	-0.65018	-232.382
-0.62109	-134.279	-0.62115	-127.854	-0.62048	-121.593	-0.6264	-121.032	-0.62038	-124.478	-0.62055	-130.646	0.1785	-71.1453	--	--	--	--							-0.6264	-121.032	-0.59275	-137.71	-0.60159	-143.154	-0.59799	-304.301	-0.65012	-230.552
-0.62209	-134.53	-0.62212	-126.634	-0.62148	-122.093	-0.62741	-120.405	-0.62136	-124.239	-0.62155	-130.367	0.1765	-71.5931	--	--	--	--							-0.62741	-120.405	-0.59374	-137.188	-0.6026	-142.702	-0.59899	-303.294	-0.64955	-223.186
-0.6231	-134.596	-0.62313	-125.837	-0.6225	-122.346	-0.62841	-120.635	-0.62238	-124.685	-0.62256	-129.981	0.17449	-71.9948	--	--	--	--							-0.62841	-120.635	-0.59475	-136.661	-0.6036	-142.361	-0.59996	-302.365	-0.64853	-213.916
-0.62409	-134.658	-0.62412	-127.327	-0.62349	-120.808	-0.62941	-121.372	-0.62337	-123.784	-0.62356	-129.704	0.17279	-72.334	--	--	--	--							-0.62941	-121.372	-0.59574	-136.024	-0.60457	-141.921	-0.60097	-301.39	-0.64753	-206.862
-0.62508	-133.492	-0.62512	-125.543	-0.62451	-121.692	-0.63039	-120.027	-0.62438	-123.088	-0.62454	-129.325	--	--	--	--	--	--							-0.63039	-120.027	-0.59679	-135.697	-0.60561	-141.481	-0.60196	-300.439	-0.64652	-200.848
-0.6261	-134.216	-0.62612	-126.941	-0.62551	-120.37	-0.63141	-119.257	-0.62537	-122.76	-0.62556	-128.881	--	--	--	--	--	--							-0.63141	-119.257	-0.59774	-135.252	-0.60659	-141.062	-0.60296	-299.53	-0.64553	-195.5
-0.62711	-134.695	-0.62711	-126.208	-0.62648	-121.031	-0.63242	-119.741	-0.6264	-122.642	-0.62655	-128.555	--	--	--	--	--	--							-0.63242	-119.741	-0.59872	-134.852	-0.60762	-140.568	-0.60397	-298.54	-0.64457	-190.66
-0.62811	-135.112	-0.62811	-126.347	-0.62751	-120.423	-0.63342	-119.834	-0.6274	-122.23	-0.62754	-128.243	--	--	--	--	--	--							-0.63342	-119.834	-0.59976	-134.208	-0.6086	-140.218	-0.60497	-297.607	-0.64354	-186.194
-0.62909	-134.728	-0.62913	-126.06	-0.62851	-121.439	-0.63441	-119.507	-0.62838	-122.079	-0.62856	-127.944	--	--	--	--	--	--							-0.63441	-119.507	-0.60074	-134.003	-0.60961	-139.872	-0.60597	-296.614	-0.64253	-181.976
-0.63009	-134.645	-0.63011	-126.254	-0.62952	-120.089	-0.63541	-119.121	-0.62937	-122.115	-0.62955	-127.864	--	--	--	--	--	--							-0.63541	-119.121	-0.60174	-133.326	-0.6106	-139.472	-0.60696	-295.629	-0.64153	-178.034
-0.63112	-134.225	-0.63114	-124.463	-0.63051	-119.788	-0.63641	-118.843	-0.6304	-121.49	-0.63058	-127.576	--	--	--	--	--	--							-0.63641	-118.843	-0.60276	-133.048	-0.61159	-139.115	-0.60796	-294.366	-0.64055	-174.376
-0.6321	-134.55	-0.6321	-126.536	-0.6315	-120.322	-0.63739	-118.052	-0.63138	-121.182	-0.63157	-127.055	--	--	--	--	--	--							-0.63739	-118.052	-0.60374	-132.583	-0.61262	-138.737	-0.60897	-292.91	-0.63955	-170.831
-0.6331	-133.884	-0.6331	-124.785	-0.6325	-119.239	-0.63837	-117.899	-0.63238	-121.07	-0.63252	-126.737	--	--	--	--	--	--							-0.63837	-117.899	-0.60476	-132.326	-0.61359	-138.332	-0.60997	-291.797	-0.63857	-167.507
-0.6341	-134.805	-0.63413	-125.228	-0.63348	-119.042	-0.63938	-117.523	-0.63337	-120.691	-0.63355	-126.288	--	--	--	--	--	--							-0.63938	-117.523	-0.60574	-131.926	-0.61462	-137.971	-0.61097	-290.852	-0.63756	-164.302
-0.63511	-135.15	-0.63511	-125.112	-0.63451	-119.488	-0.64037	-117.794	-0.63439	-120.4	-0.63457	-126.214	--	--	--	--	--	--							-0.64037	-117.794	-0.60672	-131.333	-0.61557	-137.663	-0.61198	-289.956	-0.63651	-161.214
-0.63612	-134.333	-0.63612	-124.758	-0.63551	-119.177	-0.64137	-118.323	-0.6354	-120.248	-0.63555	-125.996	--	--	--	--	--	--							-0.64137	-118.323	-0.60774	-131.11	-0.61662	-137.331	-0.61297	-288.834	-0.63552	-158.263
-0.63708	-134.978	-0.63711	-125.662	-0.63647	-118.693	-0.64239	-118.935	-0.63639	-120.067	-0.63656	-125.38	--	--	--	--	--	--							-0.64239	-118.935	-0.60872	-130.548	-0.6176	-136.878	-0.61397	-287.919	-0.63454	-155.395
-0.63808	-134.441	-0.63809	-124.679	-0.6375	-119.729	-0.64338	-116.83	-0.63735	-119.816	-0.63753	-125.189	--	--	--	--	--	--							-0.64338	-116.83	-0.60973	-130.209	-0.61861	-136.518	-0.61498	-287.021	-0.63354	-152.688
-0.63908	-134.145	-0.63909	-123.789	-0.63849	-117.305	-0.64436	-116.351	-0.63837	-119.392	-0.63854	-124.716	--	--	--	--	--	--							-0.64436	-116.351	-0.61075	-129.719	-0.61962	-136.24	-0.61598	-286.067	-0.63253	-149.991
-0.64008	-134.994	-0.64011	-125.278	-0.63949	-118.872	-0.64539	-116.984	-0.63937	-118.921	-0.63952	-124.325	--	--	--	--	--	--							-0.64539	-116.984	-0.61172	-129.355	-0.6206	-135.801	-0.61698	-285.059	-0.63152	-147.454
-0.64108	-135.404	-0.64109	-125.274	-0.64049	-117.828	-0.64637	-116.842	-0.64038	-118.348	-0.64054	-124.079	--	--	--	--	--	--							-0.64637	-116.842	-0.61276	-129.049	-0.6216	-135.482	-0.61799	-284.08	-0.63052	-144.892
-0.64208	-135.803	-0.64211	-124.964	-0.64149	-119.033	-0.64736	-116.504	-0.64138	-118.799	-0.64152	-124.038	--	--	--	--	--	--							-0.64736	-116.504	-0.61374	-128.694	-0.62261	-135.2	-0.61899	-283.056	-0.62951	-142.472
-0.64306	-135.103	-0.6431	-124.638	-0.64247	-117.574	-0.64837	-116.82	-0.64238	-118.793	-0.64253	-123.801	--	--	--	--	--	--							-0.64837	-116.82	-0.61476	-128.239	-0.6236	-134.849	-0.61997	-282.076	-0.62851	-140.095
-0.64407	-135.561	-0.64411	-123.84	-0.64347	-117.951	-0.64938	-116.223	-0.64336	-118.191	-0.64355	-123.496	--	--	--	--	--	--							-0.64938	-116.223	-0.61573	-127.904	-0.62459	-134.492	-0.62099	-281.132	-0.62753	-137.786
-0.64508	-135.734	-0.64511	-124.388	-0.64447	-117.507	-0.65001	-115.777	-0.64437	-117.783	-0.64454	-123.366	--	--	--	--	--	--							-0.65001	-115.777	-0.61674	-127.625	-0.6256	-134.189	-0.62198	-280.216	-0.62655	-135.557
-0.64609	-134.805	-0.64611	-124.031	-0.6455	-117.216	-0.6503	-115.737	-0.64538	-117.872	-0.64555	-123.125	--	--	--	--	--	--							-0.6503	-115.737	-0.61776	-127.379	-0.62661	-133.986	-0.62299	-279.189	-0.62552	-133.403
-0.64709	-136.003	-0.64711	-124.099	-0.64651	-117.582	-0.65028	-60.1844	-0.64639	-117.139	-0.64655	-122.781	--	--	--	--	--	--							-0.65028	-60.1844	-0.61876	-127.13	-0.62761	-133.712	-0.62397	-278.121	-0.62455	-131.25
-0.64809	-136.173	-0.64813	-124.949	-0.6475	-117.017	-0.64903	71.872	-0.64737	-117.24	-0.64755	-122.437	--	--	--	--	--	--							-0.64903	71.872	-0.61973	-126.718	-0.6286	-133.353	-0.62496	-277.082	-0.62353	-129.17
-0.64912	-135.924	-0.64911	-123.377	-0.64848	-117.688	-0.64606	79.7176	-0.64838	-117.563	-0.64856	-122.217	--	--	--	--	--	--							-0.64606	79.7176	-0.62076	-126.246	-0.62961	-133.044	-0.62596	-276.153	-0.62254	-127.099
-0.64989	-137.36	-0.6499	-124.879	-0.64949	-116.758	-0.64363	64.2508	-0.64938	-116.523	-0.64955	-121.847	--	--	--	--	--	--							-0.64363	64.2508	-0.62178	-125.791	-0.6306	-132.68	-0.62696	-275.205	-0.62151	-125.153
-0.65017	-137.954	-0.65024	-127.994	-0.65013	-116.667	-0.64263	66.2517	-0.65004	-116.844	-0.65019	-121.749	--	--	--	--	--	--							-0.64263	66.2517	-0.62276	-125.481	-0.63159	-132.22	-0.62798	-274.18	-0.62055	-123.206
-0.65025	-117.78	-0.64966	38.3098	-0.65021	-116.79	-0.64159	68.0119	-0.65024	-115.536	-0.65025	-120.585	--	--	--	--	--	--							-0.64159	68.0119	-0.62376	-125.158	-0.6326	-131.981	-0.62897	-273.222	-0.61952	-121.284
-0.64939	35.1521	-0.64862	48.9604	-0.65031	-109.479	-0.64061	69.4725	-0.64984	-48.3241	-0.65036	-118.005	--	--	--	--	--	--							-0.64061	69.4725	-0.62477	-124.853	-0.6336	-131.621	-0.62999	-272.304	-0.61853	-119.381
-0.64807	45.7393	-0.64764	53.0563	-0.64976	28.5983	-0.6396	70.8498	-0.64872	26.6379	-0.65	-86.5949	--	--	--	--	--	--							-0.6396	70.8498	-0.62573	-124.635	-0.63459	-131.286	-0.63098	-271.23	-0.61753	-117.509
-0.64691	45.369	-0.64637	52.1191	-0.64844	61.6561	-0.63862	71.3911	-0.64765	49.7266	-0.64893	-33.1696	--	--	--	--	--	--							-0.63862	71.3911	-0.62674	-124.308	-0.63562	-131.013	-0.63198	-270.356	-0.61654	-115.701
-0.64592	50.2732	-0.64503	80.7689	-0.64753	52.8366	-0.63759	72.2459	-0.64664	57.5551	-0.64776	3.55911	--	--	--	--	--	--							-0.63759	72.2459	-0.62776	-123.663	-0.63659	-130.675	-0.63299	-269.354	-0.61553	-113.937
-0.64491	52.5686	-0.64399	50.8971	-0.6465	60.9877	-0.6366	73.8214	-0.64564	60.3486	-0.64664	26.6822	--	--	--	--	--	--							-0.6366	73.8214	-0.62874	-123.477	-0.63756	-130.33	-0.63399	-268.324	-0.61455	-112.19
-0.64391	54.0938	-0.64303	69.6894	-0.64549	61.6591	-0.63565	73.4959	-0.64464	62.7236	-0.64556	41.3166	--	--	--	--	--	--							-0.63565	73.4959	-0.62977	-123.187	-0.63857	-130.044	-0.63497	-267.329	-0.6135	-110.502
-0.64288	56.5291	-0.64198	62.2239	-0.64452	63.8183	-0.63316	89.7052	-0.64363	64.4454	-0.64451	50.594	--	--	--	--	--	--							-0.63316	89.7052	-0.63073	-123.123	-0.63959	-129.668	-0.63598	-266.296	-0.61251	-108.807
-0.64191	58.5928	-0.64102	68.9342	-0.64353	65.4466	-0.63054	95.1871	-0.64265	66.0933	-0.6435	56.8088	--	--	--	--	--	--							-0.63054	95.1871	-0.63179	-122.769	-0.64058	-129.363	-0.63698	-265.195	-0.61153	-107.156
-0.64089	60.8678	-0.64	67.4802	-0.64251	67.4566	-0.62959	76.2358	-0.64162	68.0251	-0.64247	61.3229	--	--	--	--	--	--							-0.62959	76.2358	-0.63274	-122.421	-0.64159	-129.103	-0.63797	-264.177	-0.61051	-105.503
-0.6399	60.7426	-0.63902	68.0255	-0.64151	68.419	-0.62866	74.8207	-0.64064	69.6224	-0.64147	64.3864	--	--	--	--	--	--							-0.62866	74.8207	-0.63375	-122.029	-0.6426	-128.814	-0.63896	-263.119	-0.6095	-103.914
-0.63889	62.7545	-0.638	71.6115	-0.64051	70.7118	-0.62764	82.2557	-0.63963	70.19	-0.64046	67.1397	--	--	--	--	--	--							-0.62764	82.2557	-0.63474	-121.698	-0.64359	-128.479	-0.63996	-262.081	-0.60852	-102.354
-0.63789	63.6651	-0.63701	71.3038	-0.63949	71.1762	-0.62662	84.0754	-0.63863	71.2711	-0.63946	68.9834	--	--	--	--	--	--							-0.62662	84.0754	-0.63576	-121.324	-0.6446	-128.131	-0.64094	-261.012	-0.60752	-100.788
-0.63689	65.4901	-0.63602	72.6062	-0.63851	71.88	-0.6256	82.4041	-0.6376	72.1882	-0.63846	70.4694	--	--	--	--	--	--							-0.6256	82.4041	-0.63674	-121.052	-0.64559	-127.833	-0.64194	-260.008	-0.6065	-99.2618
-0.63592	66.0788	-0.63503	74.1776	-0.6375	73.165	-0.62462	82.6286	-0.63663	73.5103	-0.63746	71.8271	--	--	--	--	--	--							-0.62462	82.6286	-0.63775	-120.671	-0.64658	-127.512	-0.64294	-258.941	-0.60555	-97.7618
-0.63493	69.003	-0.63401	75.064	-0.6365	74.2543	-0.62363	83.1206	-0.63566	73.819	-0.63647	72.9902	--	--	--	--	--	--							-0.62363	83.1206	-0.63875	-120.63	-0.64759	-127.186	-0.64392	-257.947	-0.60454	-96.2443
-0.63391	69.0706	-0.63301	75.0984	-0.63554	74.6456	-0.62265	84.3411	-0.63465	75.255	-0.63544	74.0353	--	--	--	--	--	--							-0.62265	84.3411	-0.63975	-120.3	-0.64858	-126.892	-0.64492	-256.927	-0.60351	-94.7555
-0.63291	70.3532	-0.63201	76.3434	-0.6345	76.7469	-0.62165	85.4478	-0.63366	76.2902	-0.63447	75.1697	--	--	--	--	--	--							-0.62165	85.4478	-0.64076	-120.123	-0.64959	-126.578	-0.64591	-255.886	-0.60252	-93.3284
-0.63192	71.499	-0.63102	77.2362	-0.63352	77.0532	-0.62063	86.5319	-0.63265	77.0191	-0.63347	76.1107	--	--	--	--	--	--							-0.62063	86.5319	-0.64176	-119.811	-0.65018	-126.278	-0.64692	-254.907	-0.60155	-91.9304
-0.63092	71.5082	-0.63002	78.4654	-0.63251	77.1608	-0.61961	86.6351	-0.63165	77.8701	-0.63248	76.925	--	--	--	--	--	--							-0.61961	86.6351	-0.64274	-119.387	-0.64958	-114.014	-0.64794	-253.898	-0.60051	-90.4921
-0.62995	74.041	-0.62901	78.2589	-0.63152	79.1687	-0.61861	86.2778	-0.63065	78.8554	-0.63148	77.793	--	--	--	--	--	--							-0.61861	86.2778	-0.64376	-119.079	-0.64858	-94.0024	-0.64893	-252.867	-0.59953	-89.1106
-0.62893	73.9419	-0.62802	80.9767	-0.63053	78.9292	-0.61761	87.0486	-0.62966	79.3501	-0.63047	78.5045	--	--	--	--	--	--							-0.61761	87.0486	-0.6447	-118.905	-0.64758	-76.4373	-0.64956	-252.266	-0.59852	-87.7462
-0.62794	75.9227	-0.62701	79.7972	-0.62954	80.4418	-0.61661	87.8532	-0.62866	80.4579	-0.6295	79.165	--	--	--	--	--	--							-0.61661	87.8532	-0.64578	-118.687	-0.64657	-60.9941	-0.64969	-252.074	-0.59753	-86.3537
-0.62691	76.6077	-0.62602	80.9562	-0.62853	81.0413	-0.61562	88.2378	-0.62765	81.3426	-0.62845	80.1354	--	--	--	--	--	--							-0.61562	88.2378	-0.64674	-118.328	-0.64555	-47.3658	-0.64981	-252.101	-0.59655	-85.0536
-0.62593	77.3394	-0.62503	82.2371	-0.62753	81.9046	-0.61464	89.3856	-0.62666	81.3525	-0.62747	81.1007	--	--	--	--	--	--							-0.61464	89.3856	-0.64776	-117.925	-0.64459	-35.3364	-0.64969	-251.614	-0.59551	-83.7209
-0.62491	77.7568	-0.62403	82.5557	-0.62651	81.9788	-0.61363	89.9021	-0.62564	82.1003	-0.62647	81.6262	--	--	--	--	--	--							-0.61363	89.9021	-0.64873	-117.633	-0.64357	-24.6204	-0.64913	-248.227	-0.59452	-82.4072
-0.62391	79.335	-0.62302	82.8905	-0.6255	82.95	-0.61261	89.5268	-0.62465	82.6494	-0.62546	82.2045	--	--	--	--	--	--							-0.61261	89.5268	-0.64964	-117.547	-0.64258	-15.0976	-0.64812	-242.483	-0.59351	-81.1197
-0.62292	79.0867	-0.62202	84.182	-0.6245	82.9069	-0.61161	90.534	-0.62365	83.2783	-0.62445	82.8985	--	--	--	--	--	--							-0.61161	90.534	-0.65009	-117.522	-0.64156	-6.641	-0.64714	-237.08	-0.59252	-79.8175
-0.6219	81.2559	-0.621	86.0444	-0.62353	84.442	-0.61063	92.2758	-0.62266	83.8417	-0.62346	83.4533	--	--	--	--	--	--							-0.61063	92.2758	-0.6501	-117.846	-0.64054	1.03758	-0.64612	-231.913	-0.59149	-78.5456
-0.6209	81.1178	-0.62	84.2657	-0.62252	84.8264	-0.60963	91.2895	-0.62167	84.8568	-0.62245	83.9939	--	--	--	--	--	--							-0.60963	91.2895	-0.65021	-115.433	-0.63956	7.76939	-0.64513	-226.874	-0.59053	-77.2845
-0.61991	81.0156	-0.61901	86.7613	-0.6215	85.5291	-0.60863	91.4227	-0.62065	85.2046	-0.62147	84.8846	--	--	--	--	--	--							-0.60863	91.4227	-0.64961	-84.1319	-0.63856	13.7563	-0.64412	-222.024	-0.58954	-76.0619
-0.6189	83.6977	-0.61801	85.4147	-0.62054	85.5466	-0.60763	92.4313	-0.61964	85.7955	-0.62044	85.4062	--	--	--	--	--	--							-0.60763	92.4313	-0.64856	-40.0204	-0.63755	19.2014	-0.64314	-217.372	-0.58855	-74.8429
-0.61791	82.8197	-0.61701	87.3944	-0.61954	86.3454	-0.60662	93.0562	-0.61864	86.2248	-0.61948	85.8378	--	--	--	--	--	--							-0.60662	93.0562	-0.64755	-12.9501	-0.63655	24.0288	-0.64212	-212.819	-0.58756	-73.6393
-0.61691	83.6829	-0.61601	88.3388	-0.6185	87.3148	-0.60561	93.2479	-0.61764	86.748	-0.61845	86.4336	--	--	--	--	--	--							-0.60561	93.2479	-0.64654	4.56788	-0.63555	28.3887	-0.64113	-208.461	-0.58653	-72.4337
-0.6159	85.9827	-0.61502	89.0112	-0.61752	87.1591	-0.60461	93.6443	-0.61663	87.3151	-0.61745	86.934	--	--	--	--	--	--							-0.60461	93.6443	-0.64551	16.6701	-0.63457	32.3907	-0.64012	-204.095	-0.58552	-71.219
-0.61491	86.0152	-0.61399	88.6337	-0.61652	87.914	-0.60362	94.2139	-0.61566	87.9977	-0.61645	87.4283	--	--	--	--	--	--							-0.60362	94.2139	-0.64452	25.2705	-0.63359	36.0316	-0.63914	-199.837	-0.58451	-70.0118
-0.6139	86.1813	-0.61302	88.8658	-0.61552	89.1983	-0.60264	94.6643	-0.61464	88.4115	-0.61545	88.2563	--	--	--	--	--	--							-0.60264	94.6643	-0.6435	31.6613	-0.63106	43.3187	-0.63817	-195.722	-0.58353	-68.8418
-0.6129	87.5416	-0.61203	89.9996	-0.61451	89.2381	-0.60163	95.6731	-0.61363	89.3646	-0.61445	89.057	--	--	--	--	--	--							-0.60163	95.6731	-0.64254	36.7601	-0.62857	50.1058	-0.63718	-191.649	-0.58253	-67.7083
-0.61191	87.0618	-0.61102	91.4063	-0.6135	89.505	-0.60063	95.069	-0.61264	89.322	-0.61346	89.1769	--	--	--	--	--	--							-0.60063	95.069	-0.6415	40.9288	-0.62755	52.3867	-0.63616	-187.692	-0.58152	-66.5526
-0.61091	89.4631	-0.61001	89.3917	-0.61252	90.4665	-0.59962	95.9735	-0.61166	90.6145	-0.61246	89.5736	--	--	--	--	--	--							-0.59962	95.9735	-0.64053	44.2141	-0.62657	54.2856	-0.63516	-183.765	-0.58054	-65.4329
-0.60991	88.2807	-0.60901	92.9848	-0.61152	90.9789	-0.5986	96.8861	-0.61064	91.0809	-0.61145	90.2015	--	--	--	--	--	--							-0.5986	96.8861	-0.63952	47.123	-0.62556	56.2498	-0.63418	-179.871	-0.57954	-64.2922
-0.60891	89.5605	-0.60803	91.4587	-0.61051	91.5233	-0.59762	97.0379	-0.60964	90.9292	-0.61046	90.6172	--	--	--	--	--	--							-0.59762	97.0379	-0.63851	49.6466	-0.62455	57.9282	-0.63316	-176.055	-0.57856	-63.1152
-0.6079	90.8724	-0.60702	93.6995	-0.60952	90.8994	-0.59665	97.4481	-0.60866	91.8745	-0.60947	90.9708	--	--	--	--	--	--							-0.59665	97.4481	-0.63753	51.9341	-0.62355	59.4781	-0.63218	-172.31	-0.57752	-62.0591
-0.60689	90.4108	-0.606	92.6892	-0.60851	93.365	-0.59562	98.0041	-0.60764	91.3615	-0.60848	91.5448	--	--	--	--	--	--							-0.59562	98.0041	-0.63654	54.0243	-0.62256	60.9121	-0.63116	-168.653	-0.57653	-60.9237
-0.60589	92.075	-0.60502	94.1214	-0.60753	92.3054	-0.59466	98.6341	-0.60666	91.9308	-0.60747	92.2196	--	--	--	--	--	--							-0.59466	98.6341	-0.63552	56.0558	-0.62155	62.3244	-0.63019	-164.988	-0.57554	-59.8537
-0.60491	91.9344	-0.60402	93.127	-0.60651	93.7113	-0.59361	98.7524	-0.60564	92.8214	-0.60647	92.7315	--	--	--	--	--	--							-0.59361	98.7524	-0.63452	57.7748	-0.62056	63.6016	-0.62919	-161.404	-0.57451	-58.752
-0.60391	92.6135	-0.60302	95.5493	-0.6055	93.9379	-0.59263	99.3589	-0.60466	93.1784	-0.60546	93.2069	--	--	--	--	--	--							-0.59263	99.3589	-0.63349	59.4406	-0.61957	64.7593	-0.62817	-157.897	-0.5735	-57.7151
-0.60292	94.5549	-0.60201	96.1085	-0.60451	93.7057	-0.59165	99.7166	-0.60366	93.2989	-0.60445	93.4627	--	--	--	--	--	--							-0.59165	99.7166	-0.6325	60.8849	-0.61854	66.0206	-0.62714	-154.429	-0.5725	-56.6114
-0.6019	94.2333	-0.60099	95.7886	-0.6035	94.6442	-0.59065	100.161	-0.60264	94.802	-0.60346	94.0448	--	--	--	--	--	--							-0.59065	100.161	-0.6315	62.3734	-0.61754	67.0665	-0.62615	-150.98	-0.57152	-55.5841
-0.6009	94.1277	-0.60001	96.382	-0.60252	95.7953	-0.58964	101.344	-0.60164	94.7806	-0.60244	94.6243	--	--	--	--	--	--							-0.58964	101.344	-0.6305	63.7648	-0.61655	68.1301	-0.62515	-147.593	-0.57052	-54.5183
-0.5999	95.154	-0.59899	97.3787	-0.6015	95.5836	-0.58861	102.083	-0.60063	95.3177	-0.60145	95.1963	--	--	--	--	--	--							-0.58861	102.083	-0.62948	65.2481	-0.61555	69.1171	-0.62416	-144.282	-0.56953	-53.5026
-0.5989	95.4048	-0.59802	96.9127	-0.60052	94.9644	-0.58762	101.368	-0.59963	95.9832	-0.60046	95.4817	--	--	--	--	--	--							-0.58762	101.368	-0.62849	66.5089	-0.61453	70.1426	-0.62316	-141.014	-0.56855	-52.4284
-0.5979	97.0727	-0.59703	98.0213	-0.59952	97.0774	-0.58662	101.585	-0.59864	95.6296	-0.59947	95.8809	--	--	--	--	--	--							-0.58662	101.585	-0.62749	67.6966	-0.61355	71.0554	-0.62217	-137.782	-0.56753	-51.4292
-0.59692	96.753	-0.59601	99.6553	-0.59851	96.7657	-0.58564	102.263	-0.59763	96.337	-0.59845	96.3057	--	--	--	--	--	--							-0.58564	102.263	-0.62651	68.5909	-0.61257	71.8392	-0.62117	-134.595	-0.56653	-50.4273
-0.59592	98.1209	-0.59501	98.6571	-0.59752	98.0497	-0.58461	102.902	-0.59665	96.7677	-0.59746	96.5889	--	--	--	--	--	--							-0.58461	102.902	-0.62548	69.5703	-0.61156	72.6973	-0.62016	-131.429	-0.56553	-49.4124
-0.59492	98.1487	-0.59402	98.4225	-0.5965	97.7119	-0.58362	103.415	-0.59565	97.6249	-0.59647	97.1769	--	--	--	--	--	--							-0.58362	103.415	-0.62451	70.5775	-0.61056	73.5888	-0.61917	-128.302	-0.56455	-48.3746
-0.59392	98.1202	-0.59301	101.401	-0.59553	98.0566	-0.58263	104.716	-0.59465	97.8907	-0.59549	97.8047	--	--	--	--	--	--							-0.58263	104.716	-0.6235	71.5851	-0.60955	74.3598	-0.61817	-125.246	-0.56356	-47.4069
-0.59292	99.3061	-0.59199	100.416	-0.59452	99.8303	-0.58163	104.714	-0.59365	98.1105	-0.59447	98.1824	--	--	--	--	--	--							-0.58163	104.714	-0.62249	72.6648	-0.60853	75.1883	-0.61717	-122.209	-0.5625	-46.3688
-0.59191	100.525	-0.591	99.8356	-0.59351	98.9985	-0.58063	104.553	-0.59266	98.4474	-0.59347	98.5729	--	--	--	--	--	--							-0.58063	104.553	-0.62151	73.4678	-0.60754	75.9228	-0.61616	-119.222	-0.56152	-45.4192
-0.59092	99.9039	-0.59001	103.724	-0.59251	99.6354	-0.57961	104.87	-0.59164	99.1917	-0.59248	99.438	--	--	--	--	--	--							-0.57961	104.87	-0.62052	74.3461	-0.60654	76.5813	-0.61515	-116.26	-0.56054	-44.3982
-0.58992	102.798	-0.58902	100.65	-0.59151	100.14	-0.57862	106.183	-0.59066	99.184	-0.59146	99.7481	--	--	--	--	--	--							-0.57862	106.183	-0.61951	75.2616	-0.60556	77.3038	-0.61416	-113.322	-0.55955	-43.4622
-0.58891	100.937	-0.58806	102.349	-0.59051	100.899	-0.57764	106.616	-0.58966	100.716	-0.59047	100.053	--	--	--	--	--	--							-0.57764	106.616	-0.6185	75.9933	-0.60455	77.9951	-0.61314	-110.442	-0.55854	-42.4776
-0.58792	101.951	-0.587	103.168	-0.58951	101.167	-0.57663	106.889	-0.58865	101.014	-0.58946	100.684	--	--	--	--	--	--							-0.57663	106.889	-0.61752	76.9671	-0.60355	78.6428	-0.61217	-107.611	-0.55754	-41.5506
-0.58692	103.052	-0.58601	103.482	-0.58852	102.418	-0.57561	107.786	-0.58764	100.897	-0.58846	101.237	--	--	--	--	--	--							-0.57561	107.786	-0.61652	77.8119	-0.60256	79.3102	-0.61116	-104.806	-0.55656	-40.5929
-0.5859	102.671	-0.58501	104.149	-0.58749	101.641	-0.57461	107.609	-0.58665	101.268	-0.58747	101.389	--	--	--	--	--	--							-0.57461	107.609	-0.61545	78.7113	-0.60153	80.0252	-0.61016	-102.08	-0.55556	-39.6605
-0.58492	103.277	-0.58402	103.641	-0.58651	102.252	-0.57363	107.37	-0.58563	102.027	-0.58646	101.773	--	--	--	--	--	--							-0.57363	107.37	-0.61449	79.0026	-0.60054	80.6026	-0.60916	-99.3577	-0.55453	-38.7033
-0.58391	105.416	-0.58298	106.328	-0.58551	103.293	-0.57263	108.566	-0.58466	102.273	-0.58549	102.416	--	--	--	--	--	--							-0.57263	108.566	-0.61351	79.732	-0.59954	81.3037	-0.60816	-96.6873	-0.55352	-37.7188
-0.58291	104.728	-0.58199	104.943	-0.58451	103.091	-0.57163	109.752	-0.58365	102.854	-0.58447	102.88	--	--	--	--	--	--							-0.57163	109.752	-0.6125	80.2872	-0.59855	81.8792	-0.60715	-94.0179	-0.55251	-36.7712
-0.58191	105.638	-0.581	106.201	-0.58351	104.251	-0.57063	110.667	-0.58265	103.167	-0.58348	103.3	--	--	--	--	--	--							-0.57063	110.667	-0.61149	81.1348	-0.59755	82.5042	-0.60615	-91.3826	-0.55152	-35.8603
-0.58091	107.348	-0.58	107.167	-0.5825	104.975	-0.56963	110.285	-0.58167	103.8	-0.58249	103.837	--	--	--	--	--	--							-0.56963	110.285	-0.61048	81.884	-0.59656	82.9826	-0.60515	-88.811	-0.55053	-34.9214
-0.5799	105.934	-0.57902	106.481	-0.5815	104.516	-0.56863	110.659	-0.58065	104.251	-0.58147	104.31	--	--	--	--	--	--							-0.56863	110.659	-0.60948	82.5648	-0.59558	83.5785	-0.60416	-86.257	-0.5495	-34.0374
-0.5789	107.788	-0.57801	107.13	-0.58052	105.544	-0.56763	110.759	-0.57965	104.734	-0.58047	104.693	--	--	--	--	--	--							-0.56763	110.759	-0.60847	83.0972	-0.59456	84.191	-0.60317	-83.7553	-0.54853	-33.1162
-0.57791	107.495	-0.577	109.425	-0.57951	105.755	-0.56663	112.038	-0.57866	105.256	-0.57949	105.127	--	--	--	--	--	--							-0.56663	112.038	-0.6075	83.7973	-0.59356	84.7215	-0.60215	-81.2502	-0.54753	-32.2167
-0.5769	109.164	-0.57599	108.327	-0.57852	106.812	-0.56563	113.055	-0.57767	105.517	-0.57847	105.533	--	--	--	--	--	--							-0.56563	113.055	-0.6065	84.3769	-0.59256	85.3223	-0.60115	-78.8054	-0.54651	-31.2954
-0.57591	108.363	-0.57501	108.355	-0.57752	106.294	-0.56463	112.452	-0.57664	106.822	-0.57748	105.938	--	--	--	--	--	--							-0.56463	112.452	-0.60545	85.0627	-0.59154	85.8546	-0.60017	-76.4008	-0.54553	-30.4065
-0.57491	108.929	-0.57398	110.691	-0.57652	107.675	-0.56364	112.085	-0.57566	106.879	-0.57648	106.798	--	--	--	--	--	--							-0.56364	112.085	-0.60448	85.6179	-0.59056	86.3557	-0.59919	-73.9947	-0.54456	-29.4918
-0.57391	109.696	-0.573	109.185	-0.57551	107.984	-0.56266	113.856	-0.57463	107.17	-0.57546	107.363	--	--	--	--	--	--							-0.56266	113.856	-0.60348	86.1869	-0.58956	87.0285	-0.5982	-71.6449	-0.54352	-28.6437
-0.5729	111.619	-0.57201	110.69	-0.57453	107.986	-0.56165	115.071	-0.57364	107.704	-0.57446	107.693	--	--	--	--	--	--							-0.56165	115.071	-0.6025	86.9024	-0.58856	87.5703	-0.59718	-69.3184	-0.54253	-27.7477
-0.57191	109.719	-0.57099	110.829	-0.57353	108.798	-0.56063	115.436	-0.57267	108.157	-0.57346	108.071	--	--	--	--	--	--							-0.56063	115.436	-0.60149	87.2637	-0.58755	88.0847	-0.59618	-67.017	-0.54154	-26.8632
-0.57092	111.47	-0.56999	112.132	-0.57253	110.594	-0.55964	115.407	-0.57167	108.648	-0.57246	108.42	--	--	--	--	--	--							-0.55964	115.407	-0.60048	87.8908	-0.58655	88.6225	-0.59518	-64.7558	-0.54054	-25.9669
-0.56991	111.864	-0.56899	113.234	-0.57151	109.86	-0.55865	115.372	-0.57066	109.578	-0.57149	108.868	--	--	--	--	--	--							-0.55865	115.372	-0.59949	88.6814	-0.58556	89.1124	-0.59419	-62.4887	-0.53952	-25.096
-0.56892	113.167	-0.56799	110.937	-0.57052	110.545	-0.55765	116.492	-0.56964	109.522	-0.57048	109.471	--	--	--	--	--	--							-0.55765	116.492	-0.59852	88.623	-0.58457	89.5642	-0.59319	-60.2873	-0.53856	-24.2025
-0.56791	113.033	-0.56698	113.536	-0.56953	111.076	-0.55663	118.175	-0.56864	110.323	-0.56944	110.035	--	--	--	--	--	--							-0.55663	118.175	-0.59745	89.8075	-0.58356	90.1084	-0.59217	-58.1181	-0.53751	-23.3928
-0.5669	113.664	-0.566	113.716	-0.56851	111.308	-0.55565	118.137	-0.56764	110.73	-0.56846	110.519	--	--	--	--	--	--							-0.55565	118.137	-0.59647	90.0614	-0.58256	90.6593	-0.59118	-55.9587	-0.53654	-22.5036
-0.5659	114.859	-0.56497	113.132	-0.56751	111.256	-0.55466	118.326	-0.56664	111.039	-0.56745	111.027	--	--	--	--	--	--							-0.55466	118.326	-0.59548	90.8093	-0.58155	91.1317	-0.59017	-53.8537	-0.53553	-21.6551
-0.56491	115.264	-0.564	115.048	-0.56652	112.593	-0.55364	118.742	-0.56564	111.98	-0.56646	111.565	--	--	--	--	--	--							-0.55364	118.742	-0.59449	90.8851	-0.58055	91.5834	-0.58919	-51.8039	-0.53452	-20.8014
-0.56389	113.491	-0.563	114.503	-0.56553	112.899	-0.55266	119.624	-0.56464	112.519	-0.56546	112.085	--	--	--	--	--	--							-0.55266	119.624	-0.59352	91.3864	-0.57956	92.1016	-0.58817	-49.7381	-0.53352	-19.934
-0.56292	117.172	-0.56201	115.491	-0.56454	113.462	-0.55164	120.402	-0.56364	112.334	-0.56446	112.484	--	--	--	--	--	--							-0.55164	120.402	-0.59249	92.3573	-0.57856	92.6482	-0.58719	-47.708	-0.53253	-19.0835
-0.56191	115.784	-0.56102	116.135	-0.56353	112.226	-0.55065	121.653	-0.56268	112.566	-0.56349	112.938	--	--	--	--	--	--							-0.55065	121.653	-0.59149	92.3499	-0.57757	93.1746	-0.5847	-42.6136	-0.53151	-18.2603
-0.56092	116.784	-0.56002	117.324	-0.56253	114.567	-0.54965	121.419	-0.56167	113.579	-0.56248	113.376	--	--	--	--	--	--							-0.54965	121.419	-0.59051	93.4282	-0.57653	93.7389	-0.58218	-37.6269	-0.52905	-16.6923
-0.55992	117.157	-0.55901	116.888	-0.56152	115.602	-0.54865	121.051	-0.56067	114.816	-0.56148	113.749	--	--	--	--	--	--							-0.54865	121.051	-0.58947	93.725	-0.57555	94.2175	-0.58118	-35.7293	-0.52655	-14.3603
-0.55893	118.382	-0.55803	118.21	-0.56053	114.935	-0.54767	122.033	-0.55964	115.144	-0.56049	114.309	--	--	--	--	--	--							-0.54767	122.033	-0.58847	94.1423	-0.57453	94.661	-0.58017	-33.8622	-0.52554	-13.4085
-0.55795	119.07	-0.55701	118.869	-0.55954	116.237	-0.54667	123.164	-0.55865	115.363	-0.55951	114.806	--	--	--	--	--	--							-0.54667	123.164	-0.58751	94.7111	-0.57356	95.1384	-0.57918	-32.0288	-0.52456	-12.5624
-0.55695	120.036	-0.55603	118.326	-0.55852	116.429	-0.54566	124.215	-0.55768	115.936	-0.5585	115.33	--	--	--	--	--	--							-0.54566	124.215	-0.58649	95.5302	-0.57255	95.6425	-0.57818	-30.2214	-0.52353	-11.6879
-0.55594	119.503	-0.55502	120.263	-0.55755	117.118	-0.54464	124.856	-0.55667	117.227	-0.55748	116.145	--	--	--	--	--	--							-0.54464	124.856	-0.5855	95.512	-0.57153	96.1358	-0.57718	-28.4287	-0.52256	-10.8078
-0.55494	120.944	-0.55401	119.166	-0.55653	118.253	-0.54363	125.226	-0.55568	117.151	-0.55652	116.644	--	--	--	--	--	--							-0.54363	125.226	-0.58446	96.3371	-0.57053	96.6304	-0.57618	-26.6641	-0.52157	-10.0194
-0.55392	120.337	-0.55302	121.224	-0.55554	118.125	-0.54262	125.156	-0.55467	118.046	-0.55551	117.525	--	--	--	--	--	--							-0.54262	125.156	-0.58353	96.7558	-0.56957	97.1966	-0.57518	-24.9226	-0.52054	-9.19074
-0.55294	122.398	-0.55202	120.843	-0.55453	118.722	-0.54166	126.411	-0.55366	118.399	-0.5545	118.078	--	--	--	--	--	--							-0.54166	126.411	-0.58248	97.2174	-0.56855	97.6677	-0.57418	-23.197	-0.51954	-8.38105
-0.55194	122.561	-0.55102	123.688	-0.55353	119.427	-0.54066	127.015	-0.55269	118.821	-0.55347	118.614	--	--	--	--	--	--							-0.54066	127.015	-0.58147	97.729	-0.56754	98.1464	-0.57318	-21.5108	-0.51856	-7.54837
-0.55091	123.726	-0.55004	121.144	-0.55255	119.835	-0.53967	127.471	-0.55168	119.556	-0.5525	119.162	--	--	--	--	--	--							-0.53967	127.471	-0.58047	98.0527	-0.56654	98.6518	-0.57219	-19.8423	-0.51754	-6.7288
-0.54994	123.421	-0.54902	123.704	-0.55155	121.206	-0.53864	128.896	-0.55068	120.107	-0.55149	119.636	--	--	--	--	--	--							-0.53864	128.896	-0.57951	98.8383	-0.56554	99.1603	-0.5712	-18.1887	-0.51655	-5.91949
-0.54894	124.543	-0.54801	124.349	-0.55054	121.192	-0.53763	130.26	-0.54969	121.087	-0.5505	120.376	--	--	--	--	--	--							-0.53763	130.26	-0.57855	99.1581	-0.56454	99.6265	-0.57017	-16.5289	-0.51554	-5.09958
-0.54793	124.582	-0.54705	121.901	-0.54955	121.288	-0.53663	129.956	-0.54868	121.336	-0.5495	120.989	--	--	--	--	--	--							-0.53663	129.956	-0.57751	99.6688	-0.56353	100.031	-0.56917	-14.9286	-0.51453	-4.27603
-0.54694	125.826	-0.54603	126.999	-0.54851	122.949	-0.53567	129.325	-0.5477	121.85	-0.54851	121.566	--	--	--	--	--	--							-0.53567	129.325	-0.57648	100.365	-0.56255	100.501	-0.56819	-13.3518	-0.51352	-3.51013
-0.54594	125.721	-0.54501	125.752	-0.54752	122.805	-0.53466	131.03	-0.54668	122.701	-0.54749	122.054	--	--	--	--	--	--							-0.53466	131.03	-0.57553	100.719	-0.56155	100.989	-0.56717	-11.7933	-0.51252	-2.64933
-0.54493	127.534	-0.54402	126.689	-0.54655	123.356	-0.53366	132.185	-0.54567	123.252	-0.54649	122.434	--	--	--	--	--	--							-0.53366	132.185	-0.57453	101.101	-0.56056	101.489	-0.56618	-10.2571	-0.51154	-1.88269
-0.54395	127.169	-0.54302	125.587	-0.54556	123.342	-0.53265	133.924	-0.54466	123.507	-0.54552	122.919	--	--	--	--	--	--							-0.53265	133.924	-0.57351	101.707	-0.55955	101.965	-0.56519	-8.74501	-0.51051	-1.05744
-0.54296	126.708	-0.54203	127.108	-0.54454	125.968	-0.53167	134.322	-0.54368	124.397	-0.5445	123.831	--	--	--	--	--	--							-0.53167	134.322	-0.5725	102.179	-0.55857	102.441	-0.5642	-7.23993	-0.50955	-0.31661
-0.54194	129.168	-0.54102	128.915	-0.54355	125.367	-0.53065	134.914	-0.54269	124.944	-0.5435	124.452	--	--	--	--	--	--							-0.53065	134.914	-0.5715	102.988	-0.55756	103.098	-0.56319	-5.74347	-0.50854	0.48718
-0.54095	129.305	-0.54002	128.129	-0.54252	125.874	-0.52963	134.738	-0.54169	126.148	-0.54251	125.043	--	--	--	--	--	--							-0.52963	134.738	-0.57049	103.362	-0.55656	103.621	-0.5622	-4.29355	-0.50757	1.25892
-0.53995	129.781	-0.53904	129.652	-0.54155	126.238	-0.52865	135.329	-0.54069	126.574	-0.54151	125.71	--	--	--	--	--	--							-0.52865	135.329	-0.56951	103.647	-0.55557	104.08	-0.56121	-2.88059	-0.50655	2.07603
-0.53894	131.676	-0.53803	131.575	-0.54054	127.344	-0.52764	135.997	-0.53969	127.211	-0.54053	126.345	--	--	--	--	--	--							-0.52764	135.997	-0.5685	104.317	-0.55456	104.623	-0.56028	-1.52434	-0.50557	2.82734
-0.53792	132.457	-0.53702	129.112	-0.53956	127.259	-0.52664	137.124	-0.53868	128.671	-0.5395	127.008	--	--	--	--	--	--							-0.52664	137.124	-0.56748	104.776	-0.55355	105.136	-0.55932	-0.19401	-0.50457	3.60286
-0.53696	130.304	-0.53602	132.247	-0.53854	129.359	-0.52566	138.411	-0.53768	129.279	-0.5385	127.852	--	--	--	--	--	--							-0.52566	138.411	-0.5665	105.237	-0.5526	105.636	-0.55835	1.12856	-0.50356	4.37913
-0.53594	133.833	-0.53502	131.979	-0.53752	129.71	-0.52463	139.233	-0.53666	129.369	-0.5375	128.665	--	--	--	--	--	--							-0.52463	139.233	-0.56549	106.016	-0.55157	106.193	-0.55738	2.47801	-0.50257	5.18527
-0.53494	131.858	-0.53402	132.843	-0.53652	130.874	-0.52363	139.169	-0.53568	129.885	-0.5365	129.15	--	--	--	--	--	--							-0.52363	139.169	-0.56449	106.346	-0.55059	106.698	-0.55636	3.86719	-0.50152	6.00629
-0.53394	134.188	-0.53304	133.524	-0.53553	130.579	-0.52265	139.341	-0.53467	130.468	-0.5355	129.757	--	--	--	--	--	--							-0.52265	139.341	-0.56352	106.52	-0.54957	107.181	-0.55533	5.27889	-0.50056	6.77926
-0.53295	135.412	-0.53203	134.656	-0.53455	130.321	-0.52165	140.592	-0.53368	131.313	-0.53451	130.344	--	--	--	--	--	--							-0.52165	140.592	-0.56248	107.533	-0.54859	107.76	-0.55434	6.64328	-0.49956	7.55499
-0.53193	135.772	-0.53101	134.976	-0.53353	133.289	-0.52066	142.27	-0.53268	132.978	-0.53352	131.164	--	--	--	--	--	--							-0.52066	142.27	-0.56148	107.742	-0.54755	108.465	-0.55332	7.98522	-0.49857	8.30575
-0.53093	136.344	-0.53003	135.094	-0.53254	133.912	-0.51966	142.764	-0.53168	133.48	-0.53249	131.848	--	--	--	--	--	--							-0.51966	142.764	-0.5605	108.156	-0.54657	108.981	-0.55232	9.30375	-0.49759	9.10713
-0.52995	135.58	-0.52901	136.89	-0.53155	133.816	-0.51865	143.842	-0.53069	133.71	-0.5315	132.688	--	--	--	--	--	--							-0.51865	143.842	-0.55951	108.802	-0.54556	109.518	-0.5513	10.6069	-0.49657	9.85843
-0.52892	138.166	-0.528	136.785	-0.53052	134.581	-0.51765	144.171	-0.52967	134.445	-0.5305	133.366	--	--	--	--	--	--							-0.51765	144.171	-0.55847	109.611	-0.54456	110.101	-0.55028	11.9088	-0.49556	10.6095
-0.52795	139.138	-0.527	138.147	-0.52955	134.241	-0.51667	144.566	-0.52868	135.444	-0.5295	133.984	--	--	--	--	--	--							-0.51667	144.566	-0.55752	110.036	-0.54358	110.577	-0.54926	13.1761	-0.49455	11.3999
-0.52692	137.808	-0.526	138.284	-0.52854	135.494	-0.51564	146.074	-0.52767	136.079	-0.52848	134.758	--	--	--	--	--	--							-0.51564	146.074	-0.55651	110.521	-0.54257	111.132	-0.54825	14.4211	-0.49356	12.1524
-0.52592	142.7	-0.525	141.982	-0.52754	136.961	-0.51465	147.049	-0.52667	136.251	-0.5275	135.369	--	--	--	--	--	--							-0.51465	147.049	-0.55551	110.87	-0.54158	111.676	-0.54725	15.6412	-0.49256	12.9299
-0.52492	140.687	-0.524	137.697	-0.52654	136.429	-0.51366	147.498	-0.52568	137.676	-0.52649	136.39	--	--	--	--	--	--							-0.51366	147.498	-0.55446	111.575	-0.54057	112.182	-0.54625	16.8496	-0.49154	13.6905
-0.52391	140.941	-0.52303	141.029	-0.52554	138.69	-0.51266	149.025	-0.52467	138.602	-0.52549	137.095	--	--	--	--	--	--							-0.51266	149.025	-0.55348	112.343	-0.53956	112.701	-0.54525	18.0493	-0.49055	14.4459
-0.52294	141.827	-0.52202	142.315	-0.52453	138.871	-0.51164	150.119	-0.52368	138.9	-0.52447	137.897	--	--	--	--	--	--							-0.51164	150.119	-0.55249	112.927	-0.53855	113.362	-0.54425	19.2332	-0.48956	15.2146
-0.52192	141.869	-0.52102	141.534	-0.52354	139.919	-0.51067	150.464	-0.52266	139.613	-0.52348	138.352	--	--	--	--	--	--							-0.51067	150.464	-0.55145	113.388	-0.53756	113.956	-0.54322	20.402	-0.48854	16.0221
-0.52093	144.234	-0.52002	143.586	-0.52253	139.949	-0.50966	151.067	-0.52166	140.889	-0.5225	139.191	--	--	--	--	--	--							-0.50966	151.067	-0.55048	113.804	-0.53657	114.479	-0.54224	21.5665	-0.48757	16.7618
-0.51993	145.182	-0.51901	144.353	-0.52153	141.394	-0.50865	152.571	-0.52068	141.169	-0.52151	140.059	--	--	--	--	--	--							-0.50865	152.571	-0.54945	114.591	-0.53556	115.061	-0.54122	22.7095	-0.48657	17.5541
-0.51892	145.067	-0.51801	145.501	-0.52054	142.069	-0.50765	153.439	-0.51968	141.959	-0.52051	140.639	--	--	--	--	--	--							-0.50765	153.439	-0.54849	114.939	-0.53456	115.568	-0.54022	23.8266	-0.48553	18.2967
-0.51796	147.013	-0.51703	144.24	-0.51952	142.681	-0.50666	154.403	-0.51867	143.258	-0.5195	141.554	--	--	--	--	--	--							-0.50666	154.403	-0.54753	115.175	-0.53358	116.161	-0.53922	24.9425	-0.48455	19.067
-0.51694	147.606	-0.51604	147.923	-0.51853	144.279	-0.50564	155.643	-0.51767	144.179	-0.51851	142.408	--	--	--	--	--	--							-0.50564	155.643	-0.5465	116.054	-0.53257	116.723	-0.53823	26.0404	-0.48355	19.8212
-0.51593	147.966	-0.51503	146.485	-0.51755	143.934	-0.50464	156.545	-0.51665	144.971	-0.51751	143.191	--	--	--	--	--	--							-0.50464	156.545	-0.54549	116.518	-0.53158	117.342	-0.53723	27.1247	-0.4826	20.5703
-0.51494	149.142	-0.51405	148.232	-0.51655	144.798	-0.50367	156.532	-0.51569	145.345	-0.51649	144.131	--	--	--	--	--	--							-0.50367	156.532	-0.54451	117.126	-0.53058	117.898	-0.53622	28.2016	-0.48158	21.3297
-0.51394	149.008	-0.51304	151.094	-0.51553	145.9	-0.50267	158.001	-0.51467	146.2	-0.51549	144.886	--	--	--	--	--	--							-0.50267	158.001	-0.54349	117.767	-0.52959	118.417	-0.53524	29.2642	-0.48054	22.0857
-0.51294	152.331	-0.51203	149.992	-0.51455	147.58	-0.50164	159.671	-0.51368	146.949	-0.51452	145.441	--	--	--	--	--	--							-0.50164	159.671	-0.5425	118.211	-0.52857	119.018	-0.53424	30.3065	-0.47957	22.8358
-0.51192	151.098	-0.51105	150.396	-0.51356	147.405	-0.50064	160.491	-0.51269	148.532	-0.51353	146.485	--	--	--	--	--	--							-0.50064	160.491	-0.54153	118.899	-0.52756	119.713	-0.53324	31.3423	-0.47856	23.6042
-0.51096	151.916	-0.51002	152.616	-0.51254	149.904	-0.49964	161.595	-0.51169	149.734	-0.51251	147.419	--	--	--	--	--	--							-0.49964	161.595	-0.5405	119.559	-0.52656	120.275	-0.53224	32.367	-0.47758	24.3385
-0.50994	153.108	-0.50902	152.52	-0.51152	149.964	-0.49869	162.421	-0.51066	150.677	-0.51152	148.52	--	--	--	--	--	--							-0.49869	162.421	-0.53952	119.876	-0.52555	120.894	-0.53121	33.3823	-0.47656	25.1098
-0.50893	153.913	-0.50804	152.915	-0.51053	149.848	-0.49764	163.047	-0.50967	151.288	-0.51049	149.442	--	--	--	--	--	--							-0.49764	163.047	-0.5385	120.726	-0.52457	121.492	-0.53022	34.3886	-0.47553	25.8926
-0.50794	154.927	-0.50702	155.652	-0.50955	151.466	-0.49665	163.939	-0.5087	151.685	-0.50951	150.21	--	--	--	--	--	--							-0.49665	163.939	-0.53752	121.396	-0.52357	122.078	-0.52921	35.4115	-0.47454	26.6822
-0.50695	156.3	-0.50602	156.166	-0.50855	151.937	-0.49564	165.794	-0.50766	152.913	-0.5085	151.119	--	--	--	--	--	--							-0.49564	165.794	-0.53649	121.933	-0.52257	122.708	-0.52821	36.3772	-0.47356	27.3966
-0.50593	156.926	-0.50502	156.716	-0.50753	152.621	-0.49464	166.98	-0.50668	153.658	-0.50753	151.841	--	--	--	--	--	--							-0.49464	166.98	-0.5355	122.4	-0.52157	123.343	-0.52719	37.3659	-0.47257	28.1646
-0.50493	158.113	-0.50403	156.531	-0.50655	155.612	-0.49365	167.902	-0.50568	155.078	-0.50648	152.682	--	--	--	--	--	--							-0.49365	167.902	-0.53449	123.027	-0.52058	123.965	-0.52622	38.3157	-0.47155	28.8959
-0.50393	158.386	-0.50304	158.554	-0.50552	156.413	-0.49264	169.354	-0.50468	156.524	-0.50551	153.808	--	--	--	--	--	--							-0.49264	169.354	-0.5335	123.654	-0.51957	124.637	-0.52522	39.2809	-0.47056	29.6544
-0.50293	160.457	-0.50205	159.931	-0.50452	155.707	-0.49166	170.505	-0.50368	156.885	-0.5045	154.507	--	--	--	--	--	--							-0.49166	170.505	-0.53251	124.204	-0.51857	125.321	-0.52421	40.2253	-0.46959	30.3965
-0.50193	161.008	-0.50103	160.765	-0.50353	156.822	-0.49067	170.958	-0.50267	157.735	-0.50349	155.668	--	--	--	--	--	--							-0.49067	170.958	-0.53148	125.12	-0.51756	125.936	-0.5232	41.1632	-0.46858	31.1758
-0.50094	162.233	-0.50003	161.754	-0.50253	157.986	-0.48966	172.697	-0.50167	158.318	-0.50251	156.652	--	--	--	--	--	--							-0.48966	172.697	-0.5305	125.387	-0.5166	126.608	-0.52222	42.0832	-0.46757	31.9012
-0.49995	163.905	-0.49902	164.142	-0.50154	159.003	-0.48863	173.975	-0.5007	160.261	-0.50151	157.497	--	--	--	--	--	--							-0.48863	173.975	-0.52951	126.224	-0.51558	127.257	-0.52122	43.0007	-0.46659	32.6772
-0.49892	163.473	-0.49803	162.002	-0.50054	160.406	-0.48768	174.983	-0.49967	161.101	-0.50051	158.468	--	--	--	--	--	--							-0.48768	174.983	-0.52853	126.872	-0.51458	127.897	-0.52024	43.897	-0.46556	33.4076
-0.49793	164.949	-0.49704	166.113	-0.49954	162.882	-0.48664	176.79	-0.49867	162.199	-0.49949	159.531	--	--	--	--	--	--							-0.48664	176.79	-0.52748	127.819	-0.51359	128.549	-0.51925	44.7922	-0.46458	34.175
-0.49692	166.229	-0.49602	165.964	-0.49853	160.722	-0.48564	177.698	-0.49768	163.06	-0.49849	160.52	--	--	--	--	--	--							-0.48564	177.698	-0.52647	128.194	-0.51255	129.323	-0.51825	45.6829	-0.46356	34.8977
-0.49594	166.28	-0.49505	165.897	-0.49755	164.348	-0.48464	178.054	-0.49667	164.093	-0.4975	161.58	--	--	--	--	--	--							-0.48464	178.054	-0.52549	128.808	-0.51156	130.046	-0.51722	46.5712	-0.46255	35.709
-0.49491	167.902	-0.49403	168.985	-0.49654	165.108	-0.48365	179.307	-0.49566	165.244	-0.49651	162.534	--	--	--	--	--	--							-0.48365	179.307	-0.5245	129.466	-0.51059	130.637	-0.51624	47.4275	-0.46158	36.4279
-0.49393	171.572	-0.49303	169.841	-0.49554	165.023	-0.48265	180.908	-0.49466	165.916	-0.4955	163.545	--	--	--	--	--	--							-0.48265	180.908	-0.5235	130.152	-0.50957	131.371	-0.51526	48.294	-0.46056	37.1933
-0.49294	170.313	-0.49202	169.396	-0.49455	166.063	-0.48164	182.046	-0.49368	167.742	-0.49451	164.511	--	--	--	--	--	--							-0.48164	182.046	-0.52249	130.849	-0.50858	132.079	-0.51425	49.1385	-0.45957	37.9466
-0.49194	171.117	-0.49102	172.403	-0.49354	170.021	-0.48065	183.951	-0.49267	168.946	-0.4935	165.682	--	--	--	--	--	--							-0.48065	183.951	-0.5215	131.596	-0.50758	132.726	-0.51325	49.9874	-0.45857	38.7096
-0.49094	172.99	-0.49004	171.477	-0.49253	170.143	-0.47963	185.316	-0.49167	169.69	-0.49251	166.876	--	--	--	--	--	--							-0.47963	185.316	-0.52049	132.411	-0.50659	133.488	-0.51225	50.8255	-0.45758	39.4628
-0.48996	172.642	-0.48903	172.957	-0.49156	170.355	-0.47866	186.333	-0.49067	170.791	-0.49149	167.818	--	--	--	--	--	--							-0.47866	186.333	-0.5195	133.046	-0.50557	134.276	-0.51122	51.6706	-0.45657	40.2158
-0.48891	176.519	-0.48745	173.803	-0.49053	171.296	-0.47768	187.106	-0.48967	172.289	-0.49051	168.857	--	--	--	--	--	--							-0.47768	187.106	-0.51851	133.711	-0.50459	134.954	-0.51022	52.4896	-0.45557	40.9716
-0.48791	176.459	-0.48641	175.423	-0.48953	172.689	-0.47668	188.352	-0.48867	173.26	-0.4895	169.852	--	--	--	--	--	--							-0.47668	188.352	-0.51753	134.344	-0.50359	135.694	-0.50921	53.3037	-0.45457	41.7213
-0.4869	178.335	-0.4854	178.18	-0.48856	172.842	-0.47567	190.021	-0.48766	174.599	-0.48849	170.989	--	--	--	--	--	--							-0.47567	190.021	-0.51652	135.01	-0.50258	136.399	-0.50821	54.1123	-0.45356	42.473
-0.48593	179.35	-0.48441	180.678	-0.48753	174.09	-0.47467	192.14	-0.48666	175.66	-0.48751	172.239	--	--	--	--	--	--							-0.47467	192.14	-0.51549	135.783	-0.50157	137.166	-0.50721	54.9194	-0.45257	43.22
-0.48493	180.179	-0.48344	180.785	-0.48653	178.538	-0.47367	194.189	-0.48566	176.47	-0.48649	173.58	--	--	--	--	--	--							-0.47367	194.189	-0.51452	136.603	-0.50057	137.93	-0.50622	55.6952	-0.4516	43.9696
-0.48392	181.384	-0.48243	180.91	-0.48554	176.872	-0.47265	195.064	-0.48468	177.756	-0.4855	174.526	--	--	--	--	--	--							-0.47265	195.064	-0.51346	137.505	-0.49957	138.744	-0.50521	56.4977	-0.45058	44.7901
-0.48294	183.137	-0.48143	183.202	-0.48454	177.805	-0.47166	195.517	-0.48368	178.859	-0.48451	175.899	--	--	--	--	--	--							-0.47166	195.517	-0.5125	138.235	-0.49857	139.5	-0.50422	57.2644	-0.44958	45.5356
-0.48192	184.521	-0.48042	186.432	-0.48354	179.935	-0.47067	196.629	-0.48269	180.414	-0.4835	176.863	--	--	--	--	--	--							-0.47067	196.629	-0.51151	138.776	-0.49758	140.271	-0.50321	58.0412	-0.44861	46.2949
-0.4809	185.31	-0.47943	186.669	-0.48252	181.948	-0.46968	198.391	-0.48166	181.802	-0.4825	178.01	--	--	--	--	--	--							-0.46968	198.391	-0.51051	139.622	-0.49659	141.062	-0.50221	58.809	-0.44758	47.0286
-0.47992	187.269	-0.47843	188.206	-0.48155	182.747	-0.46866	200.37	-0.48067	183.659	-0.48151	179.322	--	--	--	--	--	--							-0.46866	200.37	-0.5095	140.488	-0.49557	141.845	-0.50123	59.5629	-0.44657	47.8324
-0.47892	186.659	-0.47743	186.985	-0.48054	183.973	-0.46768	202.629	-0.47969	184.315	-0.48048	180.66	--	--	--	--	--	--							-0.46768	202.629	-0.50851	141.149	-0.49458	142.571	-0.50023	60.3155	-0.44556	48.5634
-0.47792	189.407	-0.47641	191.184	-0.47955	184.746	-0.46666	204.221	-0.4787	185.761	-0.47951	181.897	--	--	--	--	--	--							-0.46666	204.221	-0.50751	142.021	-0.49357	143.483	-0.49923	61.0754	-0.44458	49.3357
-0.47691	191.143	-0.47543	191.494	-0.47854	185.974	-0.46565	204.859	-0.47766	187.085	-0.47848	182.947	--	--	--	--	--	--							-0.46565	204.859	-0.50649	142.795	-0.49257	144.298	-0.49821	61.8121	-0.44358	50.0876
-0.47591	190.158	-0.47444	194.198	-0.47753	187.563	-0.46467	206.522	-0.47668	188.184	-0.4775	184.225	--	--	--	--	--	--							-0.46467	206.522	-0.50552	143.5	-0.49159	145.091	-0.49722	62.5622	-0.4426	50.8207
-0.47491	195.59	-0.47342	194.203	-0.47655	189.528	-0.46366	207.93	-0.47569	189.487	-0.47651	185.314	--	--	--	--	--	--							-0.46366	207.93	-0.50451	144.187	-0.49057	145.98	-0.49622	63.2686	-0.44005	52.4507
-0.47391	194.505	-0.47243	195.49	-0.47553	190.456	-0.46267	209.35	-0.47469	190.782	-0.47551	186.541	--	--	--	--	--	--							-0.46267	209.35	-0.50349	145.081	-0.48955	146.8	-0.49523	63.9956	-0.43754	54.2536
-0.47293	195.893	-0.47143	196.919	-0.47454	192.676	-0.46165	210.869	-0.47368	192.229	-0.47451	187.98	--	--	--	--	--	--							-0.46165	210.869	-0.50252	145.889	-0.48857	147.581	-0.49423	64.7073	-0.43657	55.1758
-0.47191	198.67	-0.47043	201.307	-0.47354	193.952	-0.46066	212.035	-0.47268	193.801	-0.47349	189.44	--	--	--	--	--	--							-0.46066	212.035	-0.50148	146.933	-0.48758	148.473	-0.49322	65.417	-0.4355	55.997
-0.47092	199.365	-0.46942	199.599	-0.47254	193.666	-0.45967	213.082	-0.47167	195.223	-0.47252	190.63	--	--	--	--	--	--							-0.45967	213.082	-0.50052	147.743	-0.48657	149.377	-0.49222	66.1285	-0.43455	56.7865
-0.46991	201.395	-0.46842	203.63	-0.47154	196.621	-0.45868	214.596	-0.47068	196.2	-0.47151	191.951	--	--	--	--	--	--							-0.45868	214.596	-0.49951	148.394	-0.48555	150.265	-0.4912	66.8441	-0.43352	57.5779
-0.46889	201.317	-0.46741	203.9	-0.47054	197.13	-0.45768	217.452	-0.46969	197.725	-0.47052	193.201	--	--	--	--	--	--							-0.45768	217.452	-0.49851	149.353	-0.48456	151.131	-0.4902	67.5266	-0.43256	58.433
-0.46791	204.083	-0.46642	204.641	-0.46954	199.586	-0.45668	219.457	-0.46869	199.789	-0.46951	194.439	--	--	--	--	--	--							-0.45668	219.457	-0.49747	150.271	-0.48357	152.036	-0.48922	68.2228	-0.43154	59.2176
-0.46689	206.116	-0.46542	206.403	-0.46855	200.306	-0.45567	221.181	-0.46767	201.314	-0.46852	195.785	--	--	--	--	--	--							-0.45567	221.181	-0.49651	150.951	-0.48257	152.905	-0.48821	68.9341	-0.43052	59.9966
-0.46591	204.968	-0.46444	208.518	-0.46754	202.48	-0.4547	224.353	-0.46667	202.859	-0.4675	197.36	--	--	--	--	--	--							-0.4547	224.353	-0.49546	151.96	-0.48159	153.755	-0.48722	69.6153	-0.42951	60.7461
-0.4649	209.526	-0.46343	209.311	-0.46654	203.845	-0.45367	226.667	-0.46567	203.966	-0.4665	198.727	--	--	--	--	--	--							-0.45367	226.667	-0.49451	152.968	-0.48056	154.713	-0.48625	70.2712	-0.42854	61.5711
-0.46389	210.264	-0.46243	211.809	-0.46552	205.599	-0.45267	227.834	-0.46468	205.474	-0.4655	200.015	--	--	--	--	--	--							-0.45267	227.834	-0.4935	153.707	-0.47957	155.659	-0.48523	70.9664	-0.42754	62.3027
-0.46292	210.972	-0.46141	208.707	-0.46454	206.87	-0.45167	228.375	-0.46369	206.866	-0.46452	201.427	--	--	--	--	--	--							-0.45167	228.375	-0.49251	154.615	-0.47857	156.478	-0.48425	71.6253	-0.42656	63.0944
-0.46191	213.124	-0.46042	215.14	-0.46353	207.416	-0.45069	228.865	-0.46269	208.305	-0.4635	202.989	--	--	--	--	--	--							-0.45069	228.865	-0.4915	155.507	-0.47755	157.466	-0.48323	72.3009	-0.42553	63.9089
-0.46093	213.849	-0.45945	214.981	-0.46256	208.614	-0.44967	230.306	-0.46167	209.958	-0.46251	204.239	--	--	--	--	--	--							-0.44967	230.306	-0.4905	156.444	-0.47658	158.354	-0.48226	72.9586	-0.42455	64.7103
-0.45991	214.443	-0.45844	217.919	-0.46155	211.601	-0.44868	234.057	-0.46068	210.991	-0.46151	205.697	--	--	--	--	--	--							-0.44868	234.057	-0.48949	157.345	-0.47559	159.228	-0.48128	73.6235	-0.42354	65.4813
-0.45891	219.631	-0.45746	220.668	-0.46054	212.323	-0.44767	236.524	-0.45969	212.698	-0.46052	206.759	--	--	--	--	--	--							-0.44767	236.524	-0.4885	158.292	-0.47456	160.308	-0.48027	74.2746	-0.42253	66.2473
-0.45791	217.708	-0.45644	221.208	-0.45954	214.072	-0.44667	237.382	-0.4587	214.171	-0.45952	208.394	--	--	--	--	--	--							-0.44667	237.382	-0.48747	159.421	-0.47356	161.369	-0.47926	74.9331	-0.42156	67.0189
-0.45693	221.922	-0.45543	224.16	-0.45855	216.628	-0.44566	238.991	-0.45769	215.916	-0.45852	210.097	--	--	--	--	--	--							-0.44566	238.991	-0.48649	160.173	-0.47257	162.293	-0.47826	75.5838	-0.42054	67.8212
-0.45592	224.598	-0.45445	226.422	-0.45756	218.563	-0.44467	240.379	-0.4567	217.909	-0.45751	211.488	--	--	--	--	--	--							-0.44467	240.379	-0.48549	161.26	-0.47158	163.305	-0.47727	76.2253	-0.41955	68.549
-0.45491	227.241	-0.45344	224.67	-0.45654	219.341	-0.44368	241.35	-0.4557	219.254	-0.45651	212.954	--	--	--	--	--	--							-0.44368	241.35	-0.48452	162.201	-0.47056	164.254	-0.47627	76.873	-0.41854	69.3796
-0.45391	227.362	-0.45245	230.424	-0.45555	221.318	-0.4427	243.704	-0.4547	222.509	-0.45551	214.532	--	--	--	--	--	--							-0.4427	243.704	-0.4835	163.122	-0.46956	165.236	-0.47527	77.5048	-0.41756	70.112
-0.45295	227.076	-0.45145	229.295	-0.45456	224.407	-0.44168	246.651	-0.4537	224.535	-0.45451	216.306	--	--	--	--	--	--							-0.44168	246.651	-0.48249	164.288	-0.46858	166.374	-0.47427	78.1446	-0.41654	70.9404
-0.45193	229.713	-0.45044	231.91	-0.45356	226.628	-0.44069	249.017	-0.45269	225.605	-0.4535	217.736	--	--	--	--	--	--							-0.44069	249.017	-0.48152	165.201	-0.46757	167.434	-0.47326	78.8066	-0.41555	71.6616
-0.45093	232.472	-0.44944	235.316	-0.45255	226.769	-0.43968	250.513	-0.4517	226.724	-0.45252	219.273	--	--	--	--	--	--							-0.43968	250.513	-0.4805	166.135	-0.46657	168.485	-0.47226	79.4339	-0.41454	72.4652
-0.44991	233.317	-0.44844	237.833	-0.45155	227.619	-0.4387	252.021	-0.45072	227.948	-0.45151	220.7	--	--	--	--	--	--							-0.4387	252.021	-0.47949	167.149	-0.46558	169.556	-0.47127	80.0716	-0.41355	73.2551
-0.44892	237.446	-0.44743	236.487	-0.45054	230.702	-0.43766	254.365	-0.44968	229.784	-0.45052	222.101	--	--	--	--	--	--							-0.43766	254.365	-0.47853	168.241	-0.46455	170.559	-0.47025	80.6882	-0.41254	74.1024
-0.44793	239.713	-0.44644	238.911	-0.44955	233.277	-0.43668	256.369	-0.44868	232.047	-0.44952	223.727	--	--	--	--	--	--							-0.43668	256.369	-0.47751	169.329	-0.46358	171.658	-0.46926	81.3171	-0.41152	74.9021
-0.44692	238.42	-0.44547	240.328	-0.44856	234.825	-0.43571	258.876	-0.44769	233.906	-0.44855	225.637	--	--	--	--	--	--							-0.43571	258.876	-0.47653	170.44	-0.46257	172.693	-0.46826	81.928	-0.41053	75.6901
-0.44592	242.449	-0.44444	244.912	-0.44755	236.306	-0.43467	261.442	-0.44671	235.13	-0.44751	227.323	--	--	--	--	--	--							-0.43467	261.442	-0.47548	171.593	-0.46159	173.739	-0.46726	82.5554	-0.40953	76.474
-0.44493	242.965	-0.44345	246.387	-0.44653	237.071	-0.43368	263.175	-0.44567	237.258	-0.44653	229.079	--	--	--	--	--	--							-0.43368	263.175	-0.4745	172.595	-0.46057	174.746	-0.46627	83.176	-0.40853	77.2951
-0.44394	245.251	-0.44244	248.129	-0.44556	239.339	-0.43269	265.123	-0.44468	238.917	-0.44553	230.674	--	--	--	--	--	--							-0.43269	265.123	-0.47348	173.648	-0.45958	175.783	-0.46526	83.7946	-0.40754	78.0397
-0.44292	248.214	-0.44145	248.5	-0.44455	241.466	-0.43169	266.614	-0.44369	240.239	-0.44452	232.558	--	--	--	--	--	--							-0.43169	266.614	-0.47248	174.889	-0.45859	176.963	-0.46425	84.3933	-0.40658	78.8139
-0.44193	250.943	-0.44045	251.943	-0.44356	241.804	-0.43068	267.852	-0.44269	242.931	-0.44352	234.049	--	--	--	--	--	--							-0.43068	267.852	-0.4715	175.923	-0.45757	178.014	-0.46325	85.0183	-0.40552	79.6284
-0.44094	252.765	-0.43948	253.538	-0.44256	245.723	-0.42972	270.31	-0.4417	244.844	-0.44252	235.926	--	--	--	--	--	--							-0.42972	270.31	-0.4705	176.96	-0.4566	179.129	-0.46226	85.6105	-0.40454	80.4101
-0.43992	254.323	-0.43845	257.497	-0.44154	249.873	-0.42866	273.159	-0.4407	246.351	-0.4415	237.71	--	--	--	--	--	--							-0.42866	273.159	-0.4695	178.067	-0.45558	180.243	-0.46127	86.249	-0.40355	81.2199
-0.43892	254.765	-0.43745	255.368	-0.44055	249.523	-0.42767	275.123	-0.43972	248.331	-0.44054	239.29	--	--	--	--	--	--							-0.42767	275.123	-0.4685	179.239	-0.45459	181.444	-0.46025	86.8605	-0.40256	82.0073
-0.43793	259.465	-0.43645	263.256	-0.43957	249.917	-0.42669	277.589	-0.4387	250.042	-0.43954	240.921	--	--	--	--	--	--							-0.42669	277.589	-0.46746	180.553	-0.45359	182.643	-0.45925	87.4615	-0.40156	82.8142
-0.43691	260.611	-0.43545	262.795	-0.43856	254.494	-0.42566	279.593	-0.43769	251.977	-0.43854	242.6	--	--	--	--	--	--							-0.42566	279.593	-0.46653	181.668	-0.45257	183.721	-0.45825	88.0551	-0.40056	83.5979
-0.43591	264.946	-0.43446	265.223	-0.43754	256.553	-0.42471	281.629	-0.4367	254.106	-0.43753	244.32	--	--	--	--	--	--							-0.42471	281.629	-0.4655	182.708	-0.4516	184.911	-0.45727	88.6767	-0.39953	84.4263
-0.43492	265.277	-0.43345	267.698	-0.43656	257.416	-0.42369	283.559	-0.43571	255.843	-0.43654	246.194	--	--	--	--	--	--							-0.42369	283.559	-0.4645	183.884	-0.45059	186.102	-0.45628	89.2668	-0.39852	85.2586
-0.43392	267.054	-0.43246	267.735	-0.43556	260.697	-0.42269	286.18	-0.43471	257.603	-0.43555	248.278	--	--	--	--	--	--							-0.42269	286.18	-0.46348	185.044	-0.44958	187.308	-0.45526	89.8757	-0.39751	86.0441
-0.43292	268.383	-0.43147	269.255	-0.43456	260.974	-0.42168	288.437	-0.43369	259.833	-0.43453	250.149	--	--	--	--	--	--							-0.42168	288.437	-0.4625	186.188	-0.44859	188.558	-0.45426	90.473	-0.39651	86.8423
-0.43194	271.946	-0.43045	275.284	-0.43357	262.433	-0.42067	290.456	-0.43269	262.431	-0.43352	251.995	--	--	--	--	--	--							-0.42067	290.456	-0.46154	187.581	-0.44758	189.783	-0.45325	91.0688	-0.3955	87.6571
-0.43091	272.852	-0.42946	273.989	-0.43257	266.25	-0.41969	292.816	-0.43172	263.934	-0.43253	253.836	--	--	--	--	--	--							-0.41969	292.816	-0.46055	188.697	-0.44657	191.104	-0.45224	91.6629	-0.39452	88.4467
-0.42991	276.825	-0.42844	278.99	-0.43157	268.53	-0.41869	294.418	-0.43068	265.499	-0.43154	255.612	--	--	--	--	--	--							-0.41869	294.418	-0.45954	189.954	-0.44559	192.337	-0.45124	92.2565	-0.39352	89.2289
-0.42893	278.256	-0.42744	279.411	-0.43057	270.064	-0.41768	296.228	-0.42971	267.53	-0.43052	257.473	--	--	--	--	--	--							-0.41768	296.228	-0.45851	191.232	-0.44458	193.577	-0.45026	92.8903	-0.39249	90.0872
-0.42791	279.04	-0.42644	282.255	-0.42955	273.064	-0.41669	299.568	-0.4287	269.96	-0.42952	259.335	--	--	--	--	--	--							-0.41669	299.568	-0.45752	192.494	-0.44359	194.733	-0.44925	93.5479	-0.39152	90.8255
-0.42692	283.139	-0.42545	284.496	-0.42853	275.152	-0.41569	303.007	-0.4277	272.31	-0.42853	261.223	--	--	--	--	--	--							-0.41569	303.007	-0.45651	193.808	-0.44259	196.129	-0.44825	94.1512	-0.39051	91.5956
-0.42594	282.931	-0.42445	285.77	-0.42757	275.573	-0.41467	305.272	-0.42668	274.345	-0.42753	262.938	--	--	--	--	--	--							-0.41467	305.272	-0.45551	195.289	-0.44159	197.399	-0.44727	94.782	-0.38954	92.4436
-0.42491	289.929	-0.42344	292.721	-0.42657	278.694	-0.4137	307.482	-0.42569	276.522	-0.42653	264.929	--	--	--	--	--	--							-0.4137	307.482	-0.4545	196.623	-0.44059	198.704	-0.44625	95.3753	-0.38853	93.2863
-0.42393	288.295	-0.42246	291.247	-0.42555	282.588	-0.41269	309.389	-0.42469	278.126	-0.42553	266.904	--	--	--	--	--	--							-0.41269	309.389	-0.45351	197.884	-0.4396	200.05	-0.44525	95.9681	-0.38755	94.0743
-0.42291	296.597	-0.42144	292.406	-0.42455	283.845	-0.41169	311.039	-0.4237	280.676	-0.42454	268.83	--	--	--	--	--	--							-0.41169	311.039	-0.4525	199.256	-0.4386	201.356	-0.44426	96.5699	-0.38654	94.9162
-0.42191	293.595	-0.42043	296.639	-0.42355	285.654	-0.41068	313.737	-0.42269	282.714	-0.42354	270.783	--	--	--	--	--	--							-0.41068	313.737	-0.45152	200.621	-0.43758	202.681	-0.44329	97.1624	-0.38553	95.7361
-0.42091	295.433	-0.41945	298.724	-0.42254	288.677	-0.40969	316.894	-0.42169	284.55	-0.42252	272.912	--	--	--	--	--	--							-0.40969	316.894	-0.45051	202.003	-0.4366	203.942	-0.44231	97.7484	-0.38454	96.548
-0.41994	298.843	-0.41844	301.022	-0.42156	291.36	-0.40868	319.337	-0.4207	287.334	-0.42154	274.81	--	--	--	--	--	--							-0.40868	319.337	-0.44949	203.441	-0.43558	205.448	-0.4413	98.353	-0.38355	97.3595
-0.41891	302.924	-0.41746	304.411	-0.42056	293.138	-0.40767	321.429	-0.41968	289.088	-0.42054	276.708	--	--	--	--	--	--							-0.40767	321.429	-0.44851	204.707	-0.43458	206.819	-0.44029	98.9321	-0.38251	98.2259
-0.41792	302.426	-0.41644	306.891	-0.41955	292.678	-0.40669	323.561	-0.41868	291.58	-0.41953	278.629	--	--	--	--	--	--							-0.40669	323.561	-0.44749	206.181	-0.4336	208.123	-0.43929	99.5139	-0.38156	98.9933
-0.41692	309.276	-0.41545	308.555	-0.41855	296.547	-0.40569	325.704	-0.4177	293.391	-0.41854	280.828	--	--	--	--	--	--							-0.40569	325.704	-0.44649	207.562	-0.43258	209.547	-0.4383	100.104	-0.38053	99.8339
-0.4159	308.356	-0.41445	310.238	-0.41756	300.88	-0.40471	327.878	-0.41668	296.297	-0.4175	282.88	--	--	--	--	--	--							-0.40471	327.878	-0.44553	209.014	-0.43159	210.932	-0.43731	100.69	-0.37952	100.671
-0.41492	310.834	-0.41343	312.786	-0.41655	304.316	-0.4037	331.287	-0.4157	298.362	-0.41654	285.215	--	--	--	--	--	--							-0.4037	331.287	-0.44448	210.34	-0.43059	212.268	-0.43631	101.287	-0.37852	101.457
-0.41392	313.696	-0.41247	316.82	-0.41555	306.272	-0.40269	333.906	-0.41471	300.226	-0.41545	290.149	--	--	--	--	--	--							-0.40269	333.906	-0.4435	211.658	-0.42959	213.739	-0.43531	101.859	-0.37756	102.225
-0.41293	317.145	-0.41146	321.088	-0.41455	308.106	-0.4017	336.122	-0.4137	302.84	-0.41443	292.427	--	--	--	--	--	--							-0.4017	336.122	-0.44252	213.466	-0.4286	215.19	-0.43431	102.453	-0.37652	103.141
-0.41193	319.708	-0.41044	322.122	-0.41353	309.547	-0.40072	338.842	-0.41267	305.008	-0.41343	294.083	--	--	--	--	--	--							-0.40072	338.842	-0.44153	214.621	-0.42758	216.579	-0.43328	103.058	-0.37555	103.932
-0.41093	323.28	-0.40944	326.422	-0.41255	311.465	-0.39972	341.05	-0.4117	307.043	-0.41243	295.756	--	--	--	--	--	--							-0.39972	341.05	-0.44052	216.192	-0.4266	218.025	-0.43229	103.63	-0.37454	104.735
-0.40991	326.47	-0.40843	323.851	-0.41156	312.856	-0.39873	342.793	-0.4107	309.825	-0.41142	297.466	--	--	--	--	--	--							-0.39873	342.793	-0.4395	217.499	-0.42559	219.509	-0.4313	104.236	-0.3735	105.623
-0.40891	327.645	-0.40745	330.949	-0.41055	318.031	-0.39773	345.807	-0.40967	312.253	-0.41042	299.63	--	--	--	--	--	--							-0.39773	345.807	-0.43851	219.168	-0.4246	220.982	-0.43028	104.812	-0.37253	106.482
-0.4079	330.576	-0.40647	334.212	-0.40953	321.538	-0.39522	336.797	-0.4087	313.605	-0.40943	301.564	--	--	--	--	--	--							-0.39522	336.797	-0.43752	220.807	-0.42358	222.505	-0.4293	105.406	-0.37155	107.282
-0.40689	334.696	-0.40545	333.149	-0.40852	322.158	-0.39271	338.822	-0.40769	316.463	-0.40843	303.314	--	--	--	--	--	--							-0.39271	338.822	-0.43652	222.33	-0.42259	223.976	-0.42828	106.011	-0.37049	108.135
-0.40591	335.995	-0.40444	337.758	-0.40754	323.378	-0.39172	350.348	-0.40669	318.643	-0.40743	305.236	--	--	--	--	--	--							-0.39172	350.348	-0.43551	223.826	-0.4216	225.532	-0.42729	106.609	-0.36953	108.947
-0.40493	335.494	-0.40345	340.365	-0.40657	327.565	-0.3907	358.678	-0.40568	321.082	-0.40643	307.152	--	--	--	--	--	--							-0.3907	358.678	-0.43451	225.288	-0.42061	226.991	-0.42629	107.2	-0.36853	109.747
-0.40392	344.035	-0.40244	340.045	-0.40553	329.622	-0.38969	364.546	-0.4047	323.364	-0.40543	309.174	--	--	--	--	--	--							-0.38969	364.546	-0.4335	226.843	-0.4196	228.606	-0.4253	107.799	-0.36753	110.573
-0.40292	344.177	-0.40146	347.19	-0.40456	332.025	-0.3887	368.668	-0.40368	325.987	-0.40445	311.195	--	--	--	--	--	--							-0.3887	368.668	-0.43252	228.365	-0.41859	230.09	-0.42429	108.377	-0.36653	111.461
-0.40179	318.752	-0.40047	346.603	-0.40355	335.621	-0.3877	371.484	-0.40269	328.516	-0.40342	313.47	--	--	--	--	--	--							-0.3877	371.484	-0.43152	229.982	-0.4176	231.603	-0.42331	108.974	-0.36554	112.218
-0.40063	321.193	-0.39945	351.253	-0.40253	338.329	-0.38671	374.822	-0.4017	330.66	-0.40242	315.309	--	--	--	--	--	--							-0.38671	374.822	-0.43051	231.666	-0.41658	233.309	-0.42229	109.601	-0.36453	113.096
-0.39962	352.716	-0.39847	353.328	-0.40154	339.552	-0.38572	377.074	-0.40069	332.864	-0.40143	317.336	--	--	--	--	--	--							-0.38572	377.074	-0.4295	233.333	-0.41559	234.882	-0.42127	110.22	-0.36355	113.936
-0.39861	355.943	-0.39744	358.862	-0.40057	340.312	-0.38469	381.477	-0.3997	335.434	-0.40046	319.33	--	--	--	--	--	--							-0.38469	381.477	-0.42851	234.791	-0.41459	236.436	-0.42029	110.8	-0.36254	114.772
-0.39763	359.009	-0.39645	359.189	-0.39957	344.819	-0.38369	384.106	-0.39871	337.697	-0.39945	321.626	--	--	--	--	--	--							-0.38369	384.106	-0.42754	236.41	-0.41359	238.059	-0.41929	111.416	-0.36154	115.526
-0.39662	361.061	-0.39546	361.353	-0.39855	347.67	-0.3827	386.007	-0.39771	340.579	-0.39847	323.819	--	--	--	--	--	--							-0.3827	386.007	-0.42651	238.122	-0.4126	239.616	-0.4183	111.997	-0.36054	116.449
-0.39563	364.158	-0.39447	364.569	-0.39755	350.7	-0.38169	388.723	-0.39669	343.246	-0.39747	326.438	--	--	--	--	--	--							-0.38169	388.723	-0.42552	239.964	-0.4116	241.224	-0.4173	112.608	-0.35954	117.334
-0.39462	366.678	-0.39345	370.098	-0.39656	355.421	-0.38069	391.56	-0.3957	345.605	-0.39643	328.805	--	--	--	--	--	--							-0.38069	391.56	-0.42451	241.713	-0.41059	242.988	-0.41629	113.204	-0.35855	118.236
-0.39364	370.379	-0.39247	369.38	-0.39556	356.919	-0.37969	393.031	-0.3947	347.773	-0.39545	331.009	--	--	--	--	--	--							-0.37969	393.031	-0.42353	243.431	-0.40808	246.831	-0.41531	113.824	-0.35753	118.957
-0.39264	372.5	-0.39145	375.544	-0.39454	359.441	-0.3787	397.228	-0.39371	350.394	-0.39443	333.221	--	--	--	--	--	--							-0.3787	397.228	-0.42251	245.002	-0.40559	250.779	-0.4143	114.43	-0.35651	119.83
-0.39163	377.879	-0.39046	377.66	-0.39356	361.097	-0.3777	400.249	-0.39272	353.009	-0.39343	335.457	--	--	--	--	--	--							-0.3777	400.249	-0.42152	246.6	-0.4046	252.551	-0.41328	115.03	-0.35554	120.684
-0.39063	379.653	-0.38948	379.872	-0.39256	363.145	-0.37671	402.952	-0.39171	356.01	-0.39244	337.65	--	--	--	--	--	--							-0.37671	402.952	-0.42054	248.392	-0.40358	254.3	-0.41229	115.654	-0.35456	121.545
-0.38961	380.618	-0.38845	380.874	-0.39154	367.321	-0.37569	409.763	-0.39071	358.319	-0.39143	340.136	--	--	--	--	--	--							-0.37569	409.763	-0.41952	250.083	-0.40258	256.104	-0.4113	116.257	-0.35355	122.403
-0.38862	386.146	-0.38747	385.697	-0.39055	371.243	-0.3747	410.67	-0.3897	360.747	-0.39044	342.556	--	--	--	--	--	--							-0.3747	410.67	-0.4185	251.927	-0.40159	257.835	-0.41027	116.873	-0.35255	123.296
-0.38762	386.579	-0.38647	387.235	-0.38955	373.67	-0.37371	411.997	-0.3887	363.457	-0.38945	344.767	--	--	--	--	--	--							-0.37371	411.997	-0.41751	253.852	-0.4006	259.588	-0.40929	117.524	-0.35156	124.106
-0.38664	389.152	-0.38546	391.928	-0.38856	374.543	-0.37272	414.692	-0.38769	366.012	-0.38843	347.201	--	--	--	--	--	--							-0.37272	414.692	-0.4165	255.511	-0.3996	261.316	-0.40828	118.143	-0.35054	124.979
-0.38562	394.777	-0.38446	395.469	-0.38755	377.224	-0.37169	417.719	-0.38671	368.32	-0.38742	349.573	--	--	--	--	--	--							-0.37169	417.719	-0.4155	257.161	-0.39858	263.153	-0.40728	118.769	-0.34953	125.799
-0.38464	399.572	-0.38343	398.309	-0.38655	380.228	-0.37069	419.85	-0.3857	371.071	-0.38643	351.681	--	--	--	--	--	--							-0.37069	419.85	-0.41451	259.111	-0.39761	265.078	-0.40627	119.418	-0.34852	126.734
-0.38363	401.095	-0.38246	397.896	-0.38557	384.569	-0.36969	422.884	-0.38471	374.228	-0.38545	354.093	--	--	--	--	--	--							-0.36969	422.884	-0.41356	260.819	-0.39659	266.856	-0.40527	120.042	-0.34757	127.517
-0.38265	401.846	-0.38146	402.39	-0.38454	389.623	-0.36871	426.207	-0.3837	376.754	-0.38442	356.63	--	--	--	--	--	--							-0.36871	426.207	-0.41253	262.642	-0.39561	268.619	-0.40429	120.657	-0.34656	128.4
-0.38164	403.871	-0.38046	408.27	-0.38352	390.243	-0.3677	428.848	-0.38273	378.838	-0.38344	358.966	--	--	--	--	--	--							-0.3677	428.848	-0.41151	264.741	-0.3946	270.47	-0.4033	121.275	-0.34554	129.285
-0.38064	411.656	-0.37945	410.072	-0.38256	390.172	-0.36671	431.474	-0.3817	381.66	-0.38241	361.152	--	--	--	--	--	--							-0.36671	431.474	-0.4105	266.492	-0.39361	272.375	-0.40231	121.901	-0.34453	130.167
-0.37964	411.471	-0.37846	413.468	-0.38154	396.02	-0.36571	434.627	-0.38071	384.235	-0.38144	363.524	--	--	--	--	--	--							-0.36571	434.627	-0.40953	268.419	-0.39261	274.276	-0.40131	122.546	-0.34357	130.978
-0.37862	416.9	-0.37745	415.634	-0.38055	399.235	-0.3647	438.013	-0.37969	387.064	-0.38045	365.822	--	--	--	--	--	--							-0.3647	438.013	-0.40849	270.371	-0.39162	276.122	-0.4003	123.169	-0.34256	131.864
-0.37763	417.837	-0.37645	419.072	-0.37955	400.772	-0.36369	439.818	-0.37868	389.942	-0.37943	368.22	--	--	--	--	--	--							-0.36369	439.818	-0.40752	272.207	-0.39059	278.302	-0.3993	123.816	-0.34156	132.697
-0.37664	420.449	-0.37545	422.238	-0.37855	404.672	-0.36271	442.905	-0.3777	392.588	-0.37842	370.838	--	--	--	--	--	--							-0.36271	442.905	-0.40649	274.151	-0.38959	280.205	-0.3983	124.419	-0.34055	133.567
-0.37564	426.814	-0.37446	424.042	-0.37754	408.52	-0.36171	445.741	-0.3767	395.194	-0.37743	373.327	--	--	--	--	--	--							-0.36171	445.741	-0.40553	275.984	-0.38861	282.157	-0.39729	125.06	-0.33953	134.467
-0.37463	427.655	-0.37347	425.682	-0.37658	409.886	-0.3607	449.408	-0.37571	399.092	-0.37644	375.612	--	--	--	--	--	--							-0.3607	449.408	-0.40449	277.821	-0.38759	284.053	-0.39629	125.714	-0.33854	135.338
-0.37364	430.892	-0.37246	432.519	-0.37555	415.15	-0.35971	451.381	-0.3747	401.392	-0.37543	378.137	--	--	--	--	--	--							-0.35971	451.381	-0.40352	279.674	-0.38661	285.982	-0.39529	126.336	-0.33756	136.221
-0.37263	436.537	-0.37145	436.197	-0.37454	417.167	-0.35872	452.68	-0.37371	403.744	-0.37442	380.57	--	--	--	--	--	--							-0.35872	452.68	-0.40253	281.658	-0.3856	287.937	-0.3943	126.955	-0.33653	137.042
-0.37163	440.391	-0.37047	435.685	-0.37356	418.713	-0.35773	456.626	-0.37271	406.391	-0.37346	382.565	--	--	--	--	--	--							-0.35773	456.626	-0.40153	283.646	-0.3846	289.937	-0.39328	127.613	-0.33556	137.896
-0.37062	439.985	-0.36946	442.239	-0.37257	421.367	-0.35673	459.652	-0.3717	408.983	-0.37243	385.44	--	--	--	--	--	--							-0.35673	459.652	-0.40051	285.685	-0.38359	291.959	-0.39228	128.24	-0.33453	138.791
-0.36961	443.569	-0.36845	442.269	-0.37155	426.201	-0.35572	461.833	-0.37069	412.099	-0.37143	387.983	--	--	--	--	--	--							-0.35572	461.833	-0.39951	287.709	-0.3826	293.956	-0.39127	128.892	-0.33357	139.61
-0.36865	445.244	-0.36743	448.808	-0.37054	429.167	-0.35471	466.004	-0.36969	414.624	-0.37043	390.558	--	--	--	--	--	--							-0.35471	466.004	-0.39849	289.831	-0.38161	296.026	-0.3903	129.543	-0.33251	140.533
-0.36761	452.092	-0.36647	448.92	-0.36956	429.42	-0.35372	469.354	-0.36869	416.935	-0.36945	392.864	--	--	--	--	--	--							-0.35372	469.354	-0.39748	291.841	-0.3806	297.909	-0.3893	130.206	-0.33154	141.365
-0.36662	452.073	-0.36547	454.152	-0.36854	433.967	-0.35269	473.195	-0.3677	419.54	-0.36843	395.286	--	--	--	--	--	--							-0.35269	473.195	-0.39646	293.715	-0.3796	299.907	-0.3883	130.861	-0.33054	142.317
-0.36564	458.717	-0.36447	457.673	-0.36756	437.351	-0.35171	475.767	-0.3667	422.092	-0.36745	397.682	--	--	--	--	--	--							-0.35171	475.767	-0.3955	295.986	-0.37861	302.047	-0.38732	131.53	-0.32953	143.1
-0.36465	460.944	-0.36345	458.243	-0.36656	439.234	-0.35073	477.464	-0.3657	425.358	-0.36644	400.334	--	--	--	--	--	--							-0.35073	477.464	-0.39449	297.952	-0.37762	304.169	-0.38629	132.176	-0.32852	144.034
-0.36365	462.134	-0.36246	463.729	-0.36555	444.661	-0.34973	479.83	-0.36469	427.906	-0.36545	403.007	--	--	--	--	--	--							-0.34973	479.83	-0.3935	299.74	-0.3766	306.251	-0.38531	132.825	-0.32753	144.879
-0.36264	467.6	-0.36147	464.213	-0.36455	447.891	-0.34871	484.26	-0.36371	430.257	-0.36445	405.592	--	--	--	--	--	--							-0.34871	484.26	-0.39248	302.1	-0.3756	308.325	-0.38432	133.449	-0.32657	145.679
-0.36162	470.839	-0.36046	471.3	-0.36356	448.751	-0.34773	486.941	-0.36271	433.233	-0.36343	408.008	--	--	--	--	--	--							-0.34773	486.941	-0.39151	304.238	-0.37461	310.286	-0.38332	134.141	-0.32556	146.591
-0.36062	473.464	-0.35947	470.515	-0.36255	452.43	-0.34674	490.112	-0.36173	435.448	-0.36243	410.425	--	--	--	--	--	--							-0.34674	490.112	-0.39047	306.295	-0.3736	312.51	-0.38231	134.81	-0.32458	147.46
-0.35964	476.021	-0.35848	470.837	-0.36159	454.192	-0.34574	493.81	-0.36072	438.342	-0.36144	412.947	--	--	--	--	--	--							-0.34574	493.81	-0.38952	308.343	-0.3726	314.661	-0.38132	135.468	-0.32356	148.325
-0.35865	477.87	-0.35748	477.804	-0.36055	457.78	-0.34472	495.381	-0.35974	440.858	-0.36043	415.408	--	--	--	--	--	--							-0.34472	495.381	-0.3885	310.353	-0.37161	316.871	-0.3803	136.15	-0.32252	149.26
-0.35764	482.181	-0.35648	481.435	-0.35956	461.862	-0.3437	499.593	-0.35874	442.741	-0.35945	417.793	--	--	--	--	--	--							-0.3437	499.593	-0.38754	312.316	-0.3706	319.065	-0.37933	136.835	-0.32152	150.127
-0.35665	486.165	-0.35548	484.442	-0.35857	463.233	-0.34272	501.431	-0.35773	446.024	-0.35846	420.163	--	--	--	--	--	--							-0.34272	501.431	-0.38653	314.625	-0.3696	321.13	-0.3783	137.508	-0.32052	151.02
-0.35567	487.264	-0.3545	485.866	-0.35759	466.483	-0.34172	503.598	-0.35673	448.837	-0.35747	422.556	--	--	--	--	--	--							-0.34172	503.598	-0.3855	316.955	-0.36859	323.238	-0.37733	138.206	-0.31955	151.776
-0.35466	491.809	-0.3535	493.224	-0.35658	469.991	-0.34074	505.788	-0.35574	451.559	-0.35646	425.168	--	--	--	--	--	--							-0.34074	505.788	-0.3845	319.166	-0.36761	325.456	-0.37632	138.877	-0.31856	152.704
-0.35368	495.618	-0.35249	496.543	-0.35559	473.518	-0.33974	509.768	-0.35473	454.393	-0.35545	427.731	--	--	--	--	--	--							-0.33974	509.768	-0.38354	321.037	-0.36661	327.69	-0.37531	139.56	-0.31755	153.58
-0.35265	502.876	-0.35147	499.372	-0.35459	476.842	-0.33871	514.667	-0.35371	457.458	-0.35446	430.063	--	--	--	--	--	--							-0.33871	514.667	-0.38249	323.359	-0.36559	330.007	-0.37431	140.234	-0.31653	154.439
-0.35167	505.289	-0.35048	501.271	-0.35361	478.513	-0.33772	516.712	-0.35271	460.667	-0.35348	432.446	--	--	--	--	--	--							-0.33772	516.712	-0.38149	325.58	-0.3646	332.193	-0.37329	140.945	-0.31554	155.384
-0.35066	503.86	-0.34947	503.994	-0.35258	483.472	-0.33673	519.206	-0.3517	463.916	-0.35246	435.317	--	--	--	--	--	--							-0.33673	519.206	-0.3805	327.731	-0.36359	334.416	-0.3723	141.623	-0.31454	156.206
-0.34965	509.044	-0.34849	506.803	-0.35159	486.444	-0.33571	522.429	-0.35071	466.207	-0.35146	437.974	--	--	--	--	--	--							-0.33571	522.429	-0.37953	329.956	-0.36262	336.72	-0.37129	142.331	-0.31353	157.079
-0.34864	515.169	-0.34748	512.327	-0.3506	488.479	-0.33472	524.791	-0.34973	469.384	-0.35046	440.09	--	--	--	--	--	--							-0.33472	524.791	-0.37849	332.284	-0.36161	339.004	-0.37029	143.04	-0.31255	157.955
-0.34768	516.741	-0.34649	515.762	-0.34958	492.448	-0.33371	528.559	-0.34873	471.723	-0.34947	442.582	--	--	--	--	--	--							-0.33371	528.559	-0.37752	334.226	-0.36061	341.241	-0.36932	143.756	-0.31155	158.825
-0.34664	521.593	-0.34548	519.807	-0.3486	494.442	-0.3327	531.958	-0.34772	474.247	-0.34847	445.183	--	--	--	--	--	--							-0.3327	531.958	-0.37652	336.512	-0.35961	343.479	-0.3683	144.434	-0.31057	159.669
-0.34566	522.503	-0.34447	519.458	-0.34761	496.703	-0.33172	532.872	-0.34673	477.243	-0.34748	447.75	--	--	--	--	--	--							-0.33172	532.872	-0.3755	338.875	-0.35862	345.612	-0.3673	145.138	-0.30955	160.572
-0.34467	526.091	-0.34349	523.673	-0.34661	502.236	-0.33072	534.894	-0.34572	480.107	-0.34645	450.634	--	--	--	--	--	--							-0.33072	534.894	-0.37452	341.121	-0.35763	347.968	-0.36631	145.865	-0.30855	161.535
-0.34366	530.28	-0.34249	528.919	-0.34559	506.612	-0.32972	537.209	-0.34472	482.707	-0.34546	453.3	--	--	--	--	--	--							-0.32972	537.209	-0.37352	343.583	-0.35663	350.358	-0.36533	146.624	-0.30754	162.346
-0.34266	531.247	-0.34148	529.666	-0.3446	508.531	-0.32872	539.497	-0.34374	485.386	-0.34447	455.694	--	--	--	--	--	--							-0.32872	539.497	-0.37247	345.954	-0.35562	352.703	-0.36433	147.326	-0.30651	163.211
-0.34164	532.523	-0.34048	535.079	-0.3436	510.903	-0.32772	543.715	-0.34273	487.8	-0.34346	458.253	--	--	--	--	--	--							-0.32772	543.715	-0.37154	348.403	-0.35463	355.044	-0.36335	148.048	-0.30554	164.065
-0.34065	541.214	-0.33947	538.664	-0.34259	515.155	-0.32673	546.872	-0.34172	490.583	-0.34246	460.803	--	--	--	--	--	--							-0.32673	546.872	-0.37048	350.665	-0.35363	357.368	-0.36078	149.718	-0.30453	164.936
-0.33967	541.608	-0.33847	540.169	-0.34158	517.229	-0.32571	550.393	-0.34072	493.613	-0.34147	463.185	--	--	--	--	--	--							-0.32571	550.393	-0.36949	352.851	-0.35261	359.879	-0.35827	151.473	-0.30357	165.846
-0.33867	542.884	-0.3375	541.371	-0.3406	518.769	-0.32473	552.592	-0.33973	496.526	-0.34047	465.698	--	--	--	--	--	--							-0.32473	552.592	-0.36846	355.016	-0.35163	362.167	-0.35727	152.2	-0.30254	166.663
-0.33767	549.479	-0.33651	546.303	-0.3396	523.677	-0.32373	554.387	-0.33873	499.278	-0.33945	468.429	--	--	--	--	--	--							-0.32373	554.387	-0.36753	357.427	-0.35062	364.447	-0.35628	152.95	-0.30153	167.543
-0.33667	551.315	-0.33549	550.426	-0.33859	526.924	-0.32275	556.842	-0.33772	501.73	-0.33848	470.915	--	--	--	--	--	--							-0.32275	556.842	-0.36651	359.907	-0.34962	366.948	-0.35526	153.688	-0.30054	168.338
-0.33565	554.949	-0.33448	552.969	-0.3376	529.723	-0.32172	559.889	-0.33674	504.38	-0.33746	473.362	--	--	--	--	--	--							-0.32172	559.889	-0.36549	362.219	-0.34861	369.477	-0.35426	154.436	-0.29952	169.202
-0.33467	556.461	-0.33348	559.249	-0.33658	535.632	-0.32073	562.385	-0.33573	507.053	-0.33648	475.653	--	--	--	--	--	--							-0.32073	562.385	-0.36452	364.564	-0.34762	371.884	-0.35326	155.177	-0.29853	170.182
-0.33367	564.604	-0.33247	556.951	-0.33557	537.722	-0.31973	565.039	-0.33472	509.517	-0.33547	478.34	--	--	--	--	--	--							-0.31973	565.039	-0.36353	367.003	-0.34663	374.422	-0.35225	155.901	-0.29752	171.084
-0.33265	564.257	-0.33149	559.892	-0.33458	538.246	-0.31872	566.534	-0.33373	512.62	-0.33446	480.863	--	--	--	--	--	--							-0.31872	566.534	-0.36252	369.253	-0.34562	376.854	-0.35124	156.672	-0.29653	172.009
-0.33165	565.774	-0.33047	564.343	-0.3336	541.952	-0.31774	568.946	-0.33272	515.824	-0.33346	483.647	--	--	--	--	--	--							-0.31774	568.946	-0.36154	371.543	-0.34462	379.266	-0.35026	157.425	-0.29552	172.814
-0.33064	569.648	-0.32946	568.213	-0.3326	545.121	-0.31673	571.78	-0.3317	517.907	-0.33245	486.196	--	--	--	--	--	--							-0.31673	571.78	-0.36049	374.053	-0.34363	381.797	-0.34926	158.158	-0.29453	173.588
-0.32965	575.01	-0.32848	570.234	-0.33159	547.302	-0.31574	573.332	-0.33071	520.22	-0.33145	488.488	--	--	--	--	--	--							-0.31574	573.332	-0.3595	376.496	-0.34259	384.254	-0.34826	158.89	-0.29353	174.592
-0.32864	575.31	-0.32749	573.999	-0.33058	549.179	-0.31476	575.984	-0.32971	523.163	-0.33045	490.846	--	--	--	--	--	--							-0.31476	575.984	-0.35848	379.014	-0.34163	386.71	-0.34726	159.624	-0.29251	175.361
-0.32767	580.399	-0.32647	576.608	-0.32959	551.368	-0.31376	578.051	-0.32872	525.327	-0.32947	493.111	--	--	--	--	--	--							-0.31376	578.051	-0.3575	381.486	-0.34061	389.23	-0.34626	160.41	-0.29152	176.249
-0.32668	581.665	-0.32549	578.17	-0.32859	553.634	-0.31275	579.957	-0.32772	528.336	-0.32846	495.405	--	--	--	--	--	--							-0.31275	579.957	-0.35652	383.983	-0.33963	391.82	-0.34526	161.18	-0.29054	177.142
-0.32565	582.704	-0.32446	583.199	-0.32762	556.736	-0.31173	582.714	-0.32673	530.654	-0.32747	497.859	--	--	--	--	--	--							-0.31173	582.714	-0.35549	386.395	-0.33863	394.405	-0.34426	161.939	-0.28954	177.963
-0.32466	588.248	-0.32349	581.129	-0.32661	561.453	-0.31073	584.655	-0.32573	533.414	-0.32646	500.357	--	--	--	--	--	--							-0.31073	584.655	-0.3545	388.897	-0.33763	396.908	-0.34328	162.711	-0.28852	178.85
-0.32367	588.776	-0.32249	583.601	-0.32561	563.652	-0.30974	586.112	-0.32472	535.746	-0.32543	502.78	--	--	--	--	--	--							-0.30974	586.112	-0.35349	391.497	-0.33663	399.47	-0.34226	163.465	-0.2875	179.698
-0.32266	592.064	-0.3215	593.7	-0.3246	567.051	-0.30874	589.011	-0.32372	538.109	-0.32446	504.862	--	--	--	--	--	--							-0.30874	589.011	-0.35252	393.669	-0.33562	402.024	-0.34126	164.244	-0.28656	180.589
-0.32168	596.886	-0.3205	593.597	-0.3236	569.207	-0.30772	592.525	-0.32273	540.435	-0.32348	506.976	--	--	--	--	--	--							-0.30772	592.525	-0.35151	396.205	-0.33465	404.535	-0.34026	165.002	-0.28555	181.387
-0.32067	600.895	-0.31949	596.653	-0.32261	571.508	-0.30672	593.662	-0.32173	542.474	-0.32248	509.51	--	--	--	--	--	--							-0.30672	593.662	-0.35052	398.802	-0.33361	407.289	-0.33928	165.789	-0.28455	182.254
-0.31967	601.209	-0.31847	597.238	-0.32162	573.374	-0.30572	595.837	-0.32072	545.701	-0.32146	511.856	--	--	--	--	--	--							-0.30572	595.837	-0.34951	401.174	-0.33263	409.833	-0.33825	166.553	-0.28353	183.103
-0.31867	601.258	-0.31749	599.917	-0.32062	578.554	-0.30472	596.676	-0.31972	548.273	-0.32047	514.211	--	--	--	--	--	--							-0.30472	596.676	-0.3485	404.069	-0.33162	412.293	-0.33727	167.365	-0.28254	184
-0.31768	605.7	-0.31647	601.962	-0.31961	581.493	-0.30373	598.546	-0.31874	549.904	-0.31946	516.596	--	--	--	--	--	--							-0.30373	598.546	-0.34751	406.613	-0.33062	415.009	-0.33627	168.147	-0.28154	184.796
-0.31669	609.399	-0.3155	600.476	-0.31861	582.06	-0.30272	599.492	-0.31773	552.582	-0.31848	518.843	--	--	--	--	--	--							-0.30272	599.492	-0.34651	409.091	-0.32961	417.671	-0.33527	168.922	-0.28054	185.685
-0.31569	610.75	-0.31449	609.743	-0.31762	584.288	-0.30172	602.356	-0.31675	554.473	-0.31748	521.137	--	--	--	--	--	--							-0.30172	602.356	-0.3455	411.512	-0.32863	420.188	-0.33426	169.708	-0.27953	186.473
-0.31466	616.685	-0.31347	611.551	-0.31662	585.405	-0.30072	603.774	-0.31574	556.467	-0.31647	523.407	--	--	--	--	--	--							-0.30072	603.774	-0.34455	414.304	-0.3276	422.79	-0.33328	170.491	-0.27852	187.322
-0.31368	615.993	-0.31251	610.452	-0.31562	587.592	-0.29972	604.756	-0.31474	559.085	-0.31547	525.405	--	--	--	--	--	--							-0.29972	604.756	-0.34352	416.623	-0.32662	425.39	-0.33229	171.317	-0.27753	188.25
-0.31268	616.642	-0.31149	615.418	-0.31463	590.242	-0.29873	604.79	-0.31375	561.822	-0.31447	527.773	--	--	--	--	--	--							-0.29873	604.79	-0.3425	419.116	-0.32563	428.018	-0.33126	172.128	-0.27653	189.104
-0.31168	622.48	-0.31048	613.726	-0.31362	594.37	-0.29772	610.142	-0.31271	563.613	-0.31346	530.102	--	--	--	--	--	--							-0.29772	610.142	-0.34151	421.773	-0.32463	430.582	-0.33026	172.937	-0.27556	189.903
-0.31068	621.692	-0.30949	618.211	-0.31264	595.247	-0.29674	612.196	-0.31174	565.564	-0.31245	532.131	--	--	--	--	--	--							-0.29674	612.196	-0.34049	424.496	-0.32364	433.329	-0.32926	173.781	-0.27456	190.797
-0.30967	623.954	-0.30848	620.987	-0.31164	597.227	-0.29574	612.661	-0.31075	567.44	-0.31144	534.395	--	--	--	--	--	--							-0.29574	612.661	-0.3395	426.988	-0.32264	436.033	-0.32828	174.614	-0.27352	191.549
-0.30866	626.953	-0.3075	622.845	-0.31064	600.783	-0.29472	612.884	-0.30972	569.226	-0.31046	536.365	--	--	--	--	--	--							-0.29472	612.884	-0.33852	429.589	-0.32164	438.718	-0.32726	175.475	-0.27254	192.448
-0.30768	628.264	-0.30649	625.581	-0.30962	604.622	-0.29372	613.999	-0.30872	571.76	-0.30945	538.309	--	--	--	--	--	--							-0.29372	613.999	-0.33749	432.096	-0.32064	441.475	-0.3263	176.329	-0.27155	193.304
-0.30668	630.908	-0.30548	625.566	-0.30862	606.141	-0.29272	615.474	-0.30772	574.051	-0.30846	540.616	--	--	--	--	--	--							-0.29272	615.474	-0.33649	434.69	-0.31963	444.074	-0.32532	177.25	-0.27054	194.175
-0.30568	632.71	-0.3045	625.196	-0.30762	608.578	-0.29172	615.894	-0.30673	575.796	-0.30746	542.523	--	--	--	--	--	--							-0.29172	615.894	-0.3355	437.42	-0.31864	446.778	-0.32433	178.168	-0.26951	194.963
-0.30465	633.416	-0.30349	624.429	-0.30661	608.35	-0.29071	616.986	-0.30573	577.611	-0.30645	544.637	--	--	--	--	--	--							-0.29071	616.986	-0.33449	439.93	-0.31764	449.49	-0.3233	179.046	-0.26853	195.799
-0.30367	636.01	-0.30248	630.144	-0.30563	607.218	-0.28972	616.831	-0.30473	579.12	-0.30544	546.517	--	--	--	--	--	--							-0.28972	616.831	-0.33352	442.418	-0.31664	452.138	-0.32232	179.958	-0.26751	196.658
-0.30267	633.956	-0.3015	635.224	-0.30463	610.509	-0.28872	619.317	-0.30372	581.142	-0.30447	548.356	--	--	--	--	--	--							-0.28872	619.317	-0.33249	445.132	-0.31563	454.878	-0.3213	180.89	-0.26654	197.492
-0.30165	641.123	-0.30048	634.401	-0.30364	614.279	-0.28773	620.288	-0.30273	582.588	-0.30344	550.214	--	--	--	--	--	--							-0.28773	620.288	-0.33151	447.739	-0.31463	457.571	-0.32032	181.823	-0.26553	198.255
-0.30065	640.264	-0.29948	632.314	-0.30263	615.127	-0.28672	618.377	-0.30174	583.8	-0.30247	551.965	--	--	--	--	--	--							-0.28672	618.377	-0.33053	450.436	-0.31363	460.288	-0.31931	182.774	-0.26453	199.089
-0.29968	639.206	-0.2985	632.723	-0.30164	617.442	-0.28572	620.55	-0.30073	586.431	-0.30146	553.802	--	--	--	--	--	--							-0.28572	620.55	-0.32951	452.818	-0.31264	463.032	-0.31832	183.717	-0.26352	199.964
-0.29867	642.945	-0.29749	639.315	-0.30062	619.69	-0.28472	621.678	-0.29972	587.827	-0.30047	555.674	--	--	--	--	--	--							-0.28472	621.678	-0.32853	455.449	-0.31165	465.81	-0.31731	184.699	-0.26252	200.889
-0.2977	645.664	-0.2965	639.558	-0.29962	619.905	-0.28373	621.548	-0.29872	589.453	-0.29946	557.303	--	--	--	--	--	--							-0.28373	621.548	-0.32749	458.392	-0.31064	468.485	-0.31631	185.642	-0.26154	201.673
-0.29669	642.311	-0.29546	642.039	-0.29863	622.685	-0.28273	623.77	-0.29774	592.747	-0.29847	559.141	--	--	--	--	--	--							-0.28273	623.77	-0.3265	460.784	-0.30963	471.242	-0.3153	186.596	-0.26056	202.509
-0.29569	646.171	-0.29447	640.128	-0.29765	626.126	-0.28171	623.648	-0.29674	593.698	-0.29748	560.786	--	--	--	--	--	--							-0.28171	623.648	-0.32551	463.344	-0.30864	473.888	-0.31431	187.546	-0.25953	203.301
-0.29469	651.222	-0.29346	641.167	-0.29664	625.778	-0.28071	623.378	-0.29574	595.389	-0.29645	562.415	--	--	--	--	--	--							-0.28071	623.378	-0.32451	466.049	-0.30763	476.668	-0.31331	188.536	-0.25853	204.034
-0.29368	647.78	-0.29249	640.062	-0.29562	625.517	-0.27972	624.222	-0.29471	596.637	-0.29547	564.206	--	--	--	--	--	--							-0.27972	624.222	-0.32352	468.675	-0.30662	479.217	-0.31229	189.515	-0.25753	204.92
-0.29268	649.499	-0.29147	641.894	-0.29462	627.766	-0.27875	622.441	-0.29371	597.437	-0.29446	566.06	--	--	--	--	--	--							-0.27875	622.441	-0.32251	471.295	-0.30563	481.955	-0.31131	190.513	-0.25653	205.685
-0.29168	646.971	-0.29047	643.653	-0.29362	628.5	-0.27775	623.396	-0.29274	598.491	-0.29346	567.44	--	--	--	--	--	--							-0.27775	623.396	-0.32151	473.915	-0.30462	484.636	-0.31031	191.467	-0.25554	206.483
-0.29066	650.091	-0.28949	644.919	-0.29262	628.332	-0.27672	624.026	-0.2917	599.423	-0.29245	568.885	--	--	--	--	--	--							-0.27672	624.026	-0.32051	476.463	-0.30362	487.279	-0.30932	192.433	-0.25455	207.243
-0.28969	651.707	-0.2885	645.989	-0.29162	629.008	-0.27574	625.175	-0.29073	600.305	-0.29145	570.453	--	--	--	--	--	--							-0.27574	625.175	-0.31946	479.149	-0.30264	489.863	-0.30832	193.397	-0.25354	208.04
-0.2887	652.224	-0.28748	645.002	-0.29062	630.182	-0.27474	623.41	-0.28975	601.155	-0.29046	571.709	--	--	--	--	--	--							-0.27474	623.41	-0.31852	481.77	-0.30164	492.571	-0.30728	194.401	-0.25253	208.913
-0.28768	651.675	-0.28649	643.31	-0.28964	630.237	-0.27375	623.199	-0.28874	602.159	-0.28945	573.18	--	--	--	--	--	--							-0.27375	623.199	-0.31748	484.275	-0.30062	495.227	-0.30629	195.362	-0.25153	209.721
-0.28667	652.927	-0.28549	645.355	-0.28861	633.592	-0.27273	623.07	-0.28773	603.444	-0.28845	574.876	--	--	--	--	--	--							-0.27273	623.07	-0.31648	486.643	-0.29963	497.799	-0.30529	196.365	-0.25053	210.52
-0.28568	652.195	-0.28449	647.889	-0.28762	633.667	-0.27176	623.842	-0.28673	603.925	-0.28747	576.005	--	--	--	--	--	--							-0.27176	623.842	-0.31552	489.471	-0.29866	500.399	-0.30431	197.333	-0.24953	211.239
-0.28469	651.861	-0.2835	645.913	-0.28663	632.586	-0.27074	622.665	-0.28571	605.288	-0.28646	577.13	--	--	--	--	--	--							-0.27074	622.665	-0.31449	491.973	-0.29764	502.977	-0.3033	198.333	-0.24853	212.027
-0.2837	653.418	-0.28249	651.531	-0.28563	634.724	-0.26973	624.5	-0.28473	606.266	-0.28547	578.352	--	--	--	--	--	--							-0.26973	624.5	-0.31351	494.615	-0.29665	505.53	-0.30231	199.328	-0.24752	212.885
-0.2827	654.013	-0.28147	648.234	-0.28464	633.861	-0.26874	623.297	-0.28374	606.753	-0.28446	579.665	--	--	--	--	--	--							-0.26874	623.297	-0.31251	497.138	-0.29563	508.161	-0.30131	200.299	-0.24655	213.617
-0.28167	653.487	-0.28049	643.2	-0.28362	634.494	-0.26773	621.692	-0.28274	607.613	-0.28347	580.601	--	--	--	--	--	--							-0.26773	621.692	-0.31149	499.795	-0.29463	510.698	-0.30031	201.275	-0.24554	214.477
-0.28068	650.865	-0.2795	645.67	-0.28261	636.861	-0.26672	621.691	-0.28174	608.972	-0.28248	581.983	--	--	--	--	--	--							-0.26672	621.691	-0.31054	502.132	-0.29362	513.292	-0.29932	202.284	-0.24454	215.268
-0.27968	652.34	-0.27851	643.344	-0.28161	636.6	-0.26573	620.923	-0.28073	609.163	-0.28145	583.116	--	--	--	--	--	--							-0.26573	620.923	-0.30949	504.947	-0.29263	515.854	-0.29831	203.245	-0.24354	216.038
-0.27868	650.653	-0.2775	645.931	-0.28063	633.722	-0.26473	619.623	-0.27972	609.582	-0.28047	584.118	--	--	--	--	--	--							-0.26473	619.623	-0.3085	507.505	-0.29163	518.428	-0.29733	204.253	-0.24253	216.768
-0.27769	650.952	-0.2765	642.712	-0.27962	634.909	-0.26373	619.342	-0.27873	609.421	-0.27946	585.282	--	--	--	--	--	--							-0.26373	619.342	-0.3075	510.056	-0.29065	520.923	-0.29631	205.22	-0.24155	217.543
-0.27668	653.717	-0.27548	646.517	-0.27865	634.509	-0.26275	619.886	-0.27773	610.032	-0.27846	586.307	--	--	--	--	--	--							-0.26275	619.886	-0.30652	512.359	-0.28964	523.436	-0.29531	206.206	-0.24053	218.372
-0.27567	651.35	-0.27447	643.704	-0.27765	633.384	-0.26172	618.887	-0.27673	610.254	-0.27745	587.112	--	--	--	--	--	--							-0.26172	618.887	-0.30549	514.885	-0.28864	526.06	-0.29429	207.237	-0.23949	219.156
-0.27468	648.544	-0.27349	643.125	-0.27663	633.369	-0.26072	617.132	-0.27576	610.883	-0.27646	587.886	--	--	--	--	--	--							-0.26072	617.132	-0.30449	517.325	-0.28764	528.603	-0.2933	208.196	-0.23851	219.868
-0.27367	648.817	-0.27247	642.983	-0.27564	636.655	-0.25975	615.731	-0.27475	611.091	-0.27545	588.683	--	--	--	--	--	--							-0.25975	615.731	-0.30348	519.733	-0.28661	531.029	-0.29235	209.138	-0.23754	220.574
-0.27269	645.629	-0.27149	641.839	-0.27463	636.311	-0.25873	614.379	-0.27373	611.327	-0.27445	589.393	--	--	--	--	--	--							-0.25873	614.379	-0.30246	522.336	-0.28562	533.547	-0.29134	210.029	-0.23653	221.425
-0.27169	647.076	-0.27047	641.336	-0.27363	633.051	-0.25772	613.976	-0.27276	611.294	-0.27345	590.082	--	--	--	--	--	--							-0.25772	613.976	-0.30151	524.713	-0.28463	536.04	-0.2904	210.796	-0.23552	222.162
-0.27071	645.248	-0.26947	642.295	-0.27263	633.184	-0.25676	612.078	-0.27173	611.306	-0.27244	590.853	--	--	--	--	--	--							-0.25676	612.078	-0.30054	527.175	-0.28364	538.446	-0.28945	211.492	-0.23454	222.876
-0.26969	646.749	-0.26849	639.973	-0.27163	633.926	-0.25575	611.242	-0.27073	611.447	-0.27146	591.435	--	--	--	--	--	--							-0.25575	611.242	-0.2995	529.275	-0.28264	540.901	-0.28851	212.228	-0.23354	223.693
-0.26868	648.008	-0.26747	636.552	-0.27064	632.168	-0.25476	609.587	-0.26971	611.963	-0.27041	592.015	--	--	--	--	--	--							-0.25476	609.587	-0.2985	531.958	-0.28163	543.433	-0.28743	213.47	-0.23254	224.346
-0.26767	640.953	-0.26648	638.153	-0.26964	633.977	-0.25373	609.446	-0.26874	612.213	-0.26945	592.627	--	--	--	--	--	--							-0.25373	609.446	-0.29748	534.031	-0.28064	545.644	-0.28637	214.683	-0.23155	225.151
-0.26668	641.21	-0.26548	633.319	-0.26863	634.289	-0.25275	607.574	-0.26776	611.816	-0.26844	593.169	--	--	--	--	--	--							-0.25275	607.574	-0.29649	536.703	-0.27963	548.088	-0.28533	215.719	-0.23056	225.899
-0.26568	638.527	-0.26447	636.076	-0.26764	629.796	-0.25177	604.741	-0.26672	611.452	-0.26746	593.482	--	--	--	--	--	--							-0.25177	604.741	-0.29547	538.992	-0.27867	550.252	-0.28432	216.728	-0.22952	226.707
-0.26468	633.036	-0.26348	632.871	-0.26665	629.438	-0.25073	605.449	-0.26574	610.809	-0.26648	593.7	--	--	--	--	--	--							-0.25073	605.449	-0.29449	541.277	-0.27763	552.592	-0.28331	217.643	-0.22852	227.292
-0.26366	640.683	-0.26248	633.573	-0.26565	629.319	-0.24975	604.823	-0.26473	610.641	-0.26545	594.26	--	--	--	--	--	--							-0.24975	604.823	-0.2935	543.494	-0.27664	554.848	-0.28232	218.426	-0.22754	228.059
-0.26268	636.415	-0.26149	627.308	-0.26462	627.398	-0.24875	601.778	-0.26374	610.33	-0.26445	594.45	--	--	--	--	--	--							-0.24875	601.778	-0.29249	545.831	-0.27563	557.181	-0.28134	219.182	-0.22653	228.885
-0.26169	635.34	-0.26048	628.109	-0.26363	626.027	-0.24775	601.204	-0.26274	610.063	-0.26345	594.868	--	--	--	--	--	--							-0.24775	601.204	-0.29149	547.672	-0.27465	559.358	-0.28033	220.174	-0.22555	229.493
-0.26067	632.409	-0.25949	626.185	-0.26264	627.133	-0.24674	598.897	-0.26174	609.551	-0.26245	595.086	--	--	--	--	--	--							-0.24674	598.897	-0.29049	549.991	-0.27365	561.578	-0.27932	221.075	-0.22452	230.301
-0.25968	630.094	-0.25847	623.288	-0.26163	625.645	-0.24575	598.393	-0.26072	609.075	-0.26145	595.468	--	--	--	--	--	--							-0.24575	598.393	-0.28951	552.2	-0.27263	563.709	-0.27834	221.495	-0.22354	231.001
-0.25868	627.69	-0.25749	623.37	-0.26064	623.574	-0.24477	596.348	-0.25972	608.184	-0.26044	595.431	--	--	--	--	--	--							-0.24477	596.348	-0.28851	554.259	-0.27164	565.905	-0.27733	222.981	-0.2225	231.696
-0.2577	626.9	-0.25649	614.812	-0.25962	622.356	-0.24375	596.397	-0.25872	607.198	-0.25944	595.179	--	--	--	--	--	--							-0.24375	596.397	-0.28751	556.31	-0.27064	567.883	-0.27631	224.695	-0.22155	232.386
-0.25669	619.638	-0.25548	621.396	-0.25864	622.099	-0.24275	594.52	-0.25774	606.9	-0.25845	595.091	--	--	--	--	--	--							-0.24275	594.52	-0.28651	558.211	-0.26963	570.156	-0.2753	225.911	-0.22052	233.287
-0.2557	624.303	-0.25449	617.55	-0.25763	620.611	-0.24175	592.266	-0.25674	605.614	-0.25746	595.191	--	--	--	--	--	--							-0.24175	592.266	-0.2855	560.297	-0.26863	572.152	-0.27431	226.658	-0.21949	233.907
-0.25469	621.7	-0.25351	612.914	-0.25666	618.252	-0.24075	589.71	-0.25575	604.626	-0.25644	594.851	--	--	--	--	--	--							-0.24075	589.71	-0.28449	562.215	-0.26763	574.122	-0.2733	227.737	-0.21855	234.552
-0.2537	618.994	-0.25249	616.306	-0.25565	616.393	-0.23975	588.381	-0.25474	603.964	-0.25547	594.731	--	--	--	--	--	--							-0.23975	588.381	-0.28349	564.37	-0.26662	576.054	-0.2723	228.648	-0.21752	235.332
-0.2527	617.441	-0.2515	609.875	-0.25465	613.624	-0.23876	585.117	-0.25375	603.432	-0.25445	594.657	--	--	--	--	--	--							-0.23876	585.117	-0.2825	566.4	-0.26565	577.977	-0.27132	228.714	-0.21652	235.973
-0.25173	612.064	-0.25052	615.62	-0.25364	612.07	-0.23776	584.866	-0.25273	602.633	-0.25344	594.289	--	--	--	--	--	--							-0.23776	584.866	-0.28149	568.031	-0.26463	579.868	-0.27034	230.575	-0.21554	236.714
-0.25069	616.257	-0.24951	609.697	-0.25265	611.388	-0.23675	583.461	-0.25174	601.351	-0.25246	594.096	--	--	--	--	--	--							-0.23675	583.461	-0.28049	569.964	-0.26362	581.745	-0.2693	231.809	-0.2145	237.36
-0.2497	611.69	-0.24849	607.559	-0.25164	609.258	-0.23576	581.087	-0.25075	600.615	-0.25144	593.86	--	--	--	--	--	--							-0.23576	581.087	-0.27951	571.648	-0.26264	583.555	-0.2683	231.943	-0.21352	238.046
-0.24872	608.919	-0.24747	605.254	-0.25063	610.08	-0.23473	579.447	-0.24974	600.333	-0.25045	593.675	--	--	--	--	--	--							-0.23473	579.447	-0.2785	573.445	-0.26162	585.531	-0.2673	233.472	-0.21254	238.686
-0.24769	607.615	-0.24649	603.405	-0.24965	608.814	-0.23377	576.141	-0.24874	598.817	-0.24944	593.464	--	--	--	--	--	--							-0.23377	576.141	-0.27746	575.208	-0.26062	587.248	-0.2663	234.986	-0.21155	239.422
-0.2467	604.555	-0.24552	597.372	-0.24865	604.55	-0.23275	575.317	-0.24774	597.769	-0.24846	592.932	--	--	--	--	--	--							-0.23275	575.317	-0.2765	576.722	-0.25964	588.879	-0.26532	236.479	-0.2105	240.152
-0.2457	600.309	-0.24451	595.537	-0.24765	604.637	-0.23174	573.466	-0.24675	596.233	-0.24743	592.441	--	--	--	--	--	--							-0.23174	573.466	-0.27551	578.584	-0.25862	590.675	-0.2643	237.434	-0.20951	240.747
-0.24472	600.692	-0.2435	601.244	-0.24663	601.754	-0.23072	572.314	-0.24574	595.357	-0.24642	592.15	--	--	--	--	--	--							-0.23072	572.314	-0.27449	579.963	-0.25762	592.299	-0.2633	238.259	-0.20852	241.496
-0.24372	599.884	-0.24252	591.337	-0.24565	598.834	-0.22975	570.318	-0.24474	594.175	-0.24545	591.527	--	--	--	--	--	--							-0.22975	570.318	-0.2735	581.436	-0.25665	593.792	-0.26229	239.565	-0.20754	242.204
-0.24272	596.229	-0.24151	591.983	-0.24466	597.424	-0.22876	567.852	-0.24375	593.372	-0.24446	590.746	--	--	--	--	--	--							-0.22876	567.852	-0.27247	583.115	-0.25562	595.279	-0.26131	240.999	-0.2065	242.898
-0.2417	592.264	-0.24053	586.814	-0.24366	595.992	-0.22776	565.1	-0.24275	591.476	-0.24345	590.453	--	--	--	--	--	--							-0.22776	565.1	-0.27149	584.87	-0.25465	596.594	-0.26029	242.093	-0.20553	243.505
-0.24072	591.685	-0.23951	585.732	-0.24268	595.069	-0.22674	562.186	-0.24174	589.48	-0.24245	589.926	--	--	--	--	--	--							-0.22674	562.186	-0.27049	586.087	-0.25363	598.221	-0.25933	243.072	-0.20453	244.147
-0.23971	587.917	-0.2385	588.294	-0.24168	592.225	-0.22573	561.632	-0.24074	588.758	-0.24145	588.995	--	--	--	--	--	--							-0.22573	561.632	-0.26949	587.648	-0.25263	599.593	-0.25829	244.184	-0.2035	244.904
-0.23873	586.11	-0.23751	587.344	-0.24067	589.788	-0.22473	560.557	-0.23973	587.581	-0.24045	588.193	--	--	--	--	--	--							-0.22473	560.557	-0.2685	588.656	-0.25164	600.882	-0.25734	244.67	-0.20254	245.523
-0.23771	584.331	-0.2365	581.836	-0.23966	588.223	-0.22373	556.838	-0.23874	585.758	-0.23947	587.392	--	--	--	--	--	--							-0.22373	556.838	-0.26749	589.817	-0.25065	602.19	-0.25629	246.813	-0.20149	246.076
-0.23671	583.33	-0.23553	575.429	-0.23867	584.38	-0.22274	555.002	-0.23775	584.663	-0.23848	586.421	--	--	--	--	--	--							-0.22274	555.002	-0.26648	591.272	-0.24963	603.619	-0.25529	248.345	-0.20052	246.833
-0.23572	578.412	-0.23452	577.824	-0.23767	583.57	-0.22176	553.174	-0.23674	582.88	-0.23746	585.799	--	--	--	--	--	--							-0.22176	553.174	-0.2655	592.446	-0.24864	604.744	-0.25427	249.857	-0.19952	247.422
-0.23472	577.724	-0.23351	576.095	-0.23667	582.287	-0.22076	551.49	-0.23576	580.241	-0.23645	585.033	--	--	--	--	--	--							-0.22076	551.49	-0.26449	593.604	-0.24764	605.974	-0.25329	251.007	-0.19851	248.067
-0.23371	575.966	-0.23249	569.188	-0.23568	580.086	-0.21973	550.122	-0.23473	579.021	-0.23546	583.995	--	--	--	--	--	--							-0.21973	550.122	-0.26349	594.579	-0.24664	607.119	-0.2523	251.858	-0.19751	248.661
-0.23271	572.005	-0.2315	574.49	-0.23465	579.347	-0.21875	551.302	-0.23375	577.499	-0.23447	583.118	--	--	--	--	--	--							-0.21875	551.302	-0.26251	595.664	-0.24564	608.186	-0.2513	253.036	-0.19652	249.346
-0.23173	573.713	-0.2305	570.995	-0.23365	576.415	-0.21775	548.287	-0.23276	576.18	-0.23346	582.133	--	--	--	--	--	--							-0.21775	548.287	-0.2615	596.595	-0.24465	609.214	-0.2503	254.291	-0.19552	249.86
-0.23071	569.461	-0.22948	562.568	-0.23265	573.104	-0.21674	543.698	-0.23176	574.853	-0.23245	581.074	--	--	--	--	--	--							-0.21674	543.698	-0.26048	597.181	-0.24365	610.263	-0.24927	255.783	-0.19452	250.65
-0.22971	564.205	-0.2285	564.398	-0.23164	571.082	-0.21576	541.127	-0.23076	573.636	-0.23144	580.124	--	--	--	--	--	--							-0.21576	541.127	-0.25948	598.35	-0.24262	611.222	-0.24831	256.913	-0.19351	251.253
-0.22871	562.147	-0.22748	559.742	-0.23065	572.554	-0.21474	539.585	-0.22975	572.286	-0.23045	579.321	--	--	--	--	--	--							-0.21474	539.585	-0.25849	598.941	-0.24165	611.954	-0.24731	258.41	-0.19251	251.871
-0.22772	559.618	-0.22651	557.211	-0.22968	567.857	-0.21375	537.256	-0.22874	570.103	-0.22945	578.172	--	--	--	--	--	--							-0.21375	537.256	-0.25747	600.054	-0.24065	612.777	-0.24631	259.941	-0.19151	252.422
-0.22671	558.02	-0.2255	554.974	-0.22868	565.663	-0.21273	535.269	-0.22776	567.733	-0.22847	576.769	--	--	--	--	--	--							-0.21273	535.269	-0.25646	601.157	-0.23964	613.616	-0.24533	261.395	-0.19049	253.02
-0.22569	555.541	-0.2245	556.362	-0.22766	563.134	-0.21175	534.129	-0.22677	566.16	-0.22747	575.756	--	--	--	--	--	--							-0.21175	534.129	-0.25548	601.727	-0.23865	614.197	-0.24432	262.67	-0.18951	253.573
-0.22469	556.233	-0.2235	551.664	-0.22666	561.269	-0.21074	531.236	-0.22574	564.74	-0.22645	574.569	--	--	--	--	--	--							-0.21074	531.236	-0.25446	602.248	-0.23765	615.012	-0.2433	263.88	-0.18853	254.172
-0.22369	554.385	-0.22248	549.112	-0.22565	558.977	-0.20974	528.678	-0.22472	563.541	-0.22545	573.271	--	--	--	--	--	--							-0.20974	528.678	-0.25351	602.791	-0.23664	615.702	-0.2423	265.044	-0.18753	254.828
-0.22271	546.083	-0.22151	546.897	-0.22467	557.468	-0.20875	526.146	-0.22375	561.721	-0.22445	572.182	--	--	--	--	--	--							-0.20875	526.146	-0.25251	602.87	-0.23565	616.261	-0.24131	266.452	-0.18653	255.417
-0.2217	546.158	-0.22051	545.547	-0.22366	555.238	-0.20773	524.817	-0.22276	558.64	-0.22344	571.211	--	--	--	--	--	--							-0.20773	524.817	-0.25149	603.413	-0.23467	616.712	-0.2403	267.572	-0.18551	255.999
-0.22072	545.149	-0.2195	543.773	-0.22265	551.318	-0.20674	522.237	-0.22175	557.559	-0.22245	569.798	--	--	--	--	--	--							-0.20674	522.237	-0.25048	603.635	-0.23364	617.548	-0.23931	268.872	-0.18453	256.577
-0.21971	540.156	-0.21849	546.013	-0.22167	550.366	-0.20576	521.104	-0.22075	555.734	-0.22145	568.624	--	--	--	--	--	--							-0.20576	521.104	-0.2495	603.924	-0.23265	617.84	-0.23832	270.088	-0.18353	257.145
-0.2187	542.364	-0.2175	536.427	-0.22065	547.768	-0.20477	518.991	-0.21973	554.465	-0.22046	567.053	--	--	--	--	--	--							-0.20477	518.991	-0.24849	603.904	-0.23164	618.184	-0.2373	271.217	-0.18253	257.738
-0.21768	539.425	-0.21651	535.491	-0.21967	545.681	-0.20375	515.897	-0.21874	553.986	-0.21946	565.5	--	--	--	--	--	--							-0.20375	515.897	-0.24751	604.121	-0.23066	618.624	-0.23629	272.508	-0.18153	258.281
-0.21671	531.145	-0.21548	534.304	-0.21868	547.293	-0.20276	514.481	-0.21773	552.134	-0.21845	564.254	--	--	--	--	--	--							-0.20276	514.481	-0.24648	604.532	-0.22964	618.852	-0.23526	272.493	-0.1805	258.855
-0.21572	533.004	-0.2145	531.686	-0.21766	545.124	-0.20173	513.032	-0.21674	549.519	-0.21746	563.208	--	--	--	--	--	--							-0.20173	513.032	-0.24551	604.522	-0.22865	618.999	-0.23433	273.284	-0.17952	259.468
-0.21471	531.572	-0.2135	529.215	-0.21664	542.019	-0.20075	509.867	-0.21573	547.453	-0.21646	561.548	--	--	--	--	--	--							-0.20075	509.867	-0.2445	604.42	-0.22764	619.071	-0.23331	274.949	-0.17851	260.057
-0.2137	527.414	-0.21251	526.278	-0.21563	539.545	-0.19974	508.218	-0.21474	544.842	-0.21545	559.963	--	--	--	--	--	--							-0.19974	508.218	-0.24348	604.375	-0.22665	619.131	-0.23232	276.699	-0.17752	260.533
-0.21272	527.502	-0.21148	528.086	-0.21464	535.777	-0.19873	507.152	-0.21375	542.868	-0.21444	558.303	--	--	--	--	--	--							-0.19873	507.152	-0.24248	604.183	-0.22564	619.101	-0.23133	278.32	-0.17654	261.066
-0.21169	526.631	-0.21051	523.131	-0.21365	532.12	-0.19777	504.548	-0.21274	540.573	-0.21345	556.705	--	--	--	--	--	--							-0.19777	504.548	-0.24151	604.048	-0.22463	619.082	-0.23032	279.904	-0.17551	261.68
-0.21071	523.624	-0.20951	520.416	-0.21266	529.876	-0.19678	502.074	-0.21174	538.773	-0.21245	555.333	--	--	--	--	--	--							-0.19678	502.074	-0.24049	603.681	-0.22363	619.069	-0.22933	281.287	-0.17452	262.221
-0.20972	520.085	-0.20849	517.442	-0.21164	531.522	-0.19577	499.484	-0.21075	536.674	-0.21144	553.815	--	--	--	--	--	--							-0.19577	499.484	-0.23948	603.442	-0.22266	618.867	-0.22834	282.478	-0.1735	262.749
-0.20871	516.526	-0.20751	517.631	-0.21066	527.641	-0.19477	497.434	-0.20975	534.198	-0.21044	552.181	--	--	--	--	--	--							-0.19477	497.434	-0.23848	603.004	-0.22165	618.695	-0.22733	283.789	-0.17252	263.364
-0.20769	515.944	-0.2065	514.591	-0.20964	523.658	-0.19374	496.135	-0.20876	532.576	-0.20945	550.564	--	--	--	--	--	--							-0.19374	496.135	-0.23752	602.593	-0.22064	618.383	-0.22634	285.138	-0.17153	263.883
-0.20671	514.116	-0.2055	515.082	-0.20864	523.635	-0.19276	495.202	-0.20776	530.203	-0.20843	548.874	--	--	--	--	--	--							-0.19276	495.202	-0.23647	602.025	-0.21966	617.981	-0.22531	284.66	-0.17053	264.41
-0.20572	513.925	-0.20452	510.114	-0.20763	521.873	-0.19176	493.054	-0.20675	527.89	-0.20746	547.326	--	--	--	--	--	--							-0.19176	493.054	-0.2355	601.488	-0.21864	617.693	-0.22434	285.868	-0.16952	264.952
-0.20472	511.547	-0.20352	509.316	-0.20665	519.346	-0.19076	489.649	-0.20574	526.789	-0.20644	545.958	--	--	--	--	--	--							-0.19076	489.649	-0.23445	600.936	-0.21764	617.295	-0.22333	287.721	-0.16853	265.405
-0.20373	505.96	-0.2025	505.761	-0.20567	517.587	-0.18976	488.408	-0.20475	524.941	-0.20544	544.457	--	--	--	--	--	--							-0.18976	488.408	-0.23348	600.251	-0.21666	616.64	-0.22232	289.742	-0.16754	265.976
-0.20271	504.95	-0.20152	503.983	-0.20465	515.889	-0.18875	486.176	-0.20374	522.454	-0.20446	542.523	--	--	--	--	--	--							-0.18875	486.176	-0.23247	599.82	-0.21563	616.285	-0.22134	291.185	-0.16652	266.523
-0.20171	500.842	-0.2005	501.8	-0.20364	511.611	-0.18776	484.095	-0.20275	520.604	-0.20344	541.008	--	--	--	--	--	--							-0.18776	484.095	-0.23148	598.8	-0.21462	615.693	-0.22035	292.555	-0.16552	267.037
-0.20072	499.814	-0.19953	499.982	-0.20265	510.4	-0.18676	482.4	-0.20177	518.456	-0.20245	539.172	--	--	--	--	--	--							-0.18676	482.4	-0.23046	598.002	-0.21365	615.037	-0.21935	293.887	-0.16453	267.51
-0.19973	499.534	-0.19852	499.764	-0.20167	507.408	-0.18575	481.614	-0.20077	516.382	-0.20145	537.398	--	--	--	--	--	--							-0.18575	481.614	-0.22951	597.149	-0.21264	614.327	-0.2183	293.93	-0.16351	268.022
-0.19874	498.436	-0.19752	496.513	-0.20066	506.197	-0.18475	478.265	-0.19975	514.478	-0.20045	535.868	--	--	--	--	--	--							-0.18475	478.265	-0.22845	596.249	-0.21164	613.728	-0.21733	294.908	-0.16251	268.45
-0.19773	495.203	-0.19651	492.781	-0.19965	502.177	-0.18373	476.856	-0.19874	513.589	-0.19946	533.997	--	--	--	--	--	--							-0.18373	476.856	-0.2275	595.341	-0.21064	612.907	-0.21632	296.398	-0.16153	269.007
-0.19672	494.503	-0.1955	493.079	-0.19866	501.43	-0.18275	475.278	-0.19775	511.467	-0.19844	532.258	--	--	--	--	--	--							-0.18275	475.278	-0.22647	594.525	-0.20964	612.072	-0.21532	297.703	-0.16053	269.539
-0.19571	492.487	-0.19453	488.523	-0.19766	501.3	-0.18175	472.125	-0.19675	508.804	-0.19746	530.306	--	--	--	--	--	--							-0.18175	472.125	-0.2255	593.54	-0.20863	611.128	-0.21431	299.013	-0.15952	269.978
-0.19472	487.417	-0.1935	491.06	-0.19666	497.135	-0.18076	469.88	-0.19574	506.387	-0.19643	528.52	--	--	--	--	--	--							-0.18076	469.88	-0.22447	592.478	-0.20763	610.173	-0.2133	299.612	-0.15854	270.462
-0.19374	489.655	-0.19251	487.997	-0.19565	495.832	-0.17974	470.666	-0.19474	504.955	-0.19544	526.711	--	--	--	--	--	--							-0.17974	470.666	-0.22348	591.271	-0.20664	609.043	-0.21233	301.017	-0.15754	270.913
-0.19271	490.499	-0.19151	481.913	-0.19465	494.566	-0.17875	467.368	-0.19374	501.68	-0.19447	524.807	--	--	--	--	--	--							-0.17875	467.368	-0.22249	590.02	-0.20564	607.973	-0.21132	302.68	-0.15655	271.424
-0.19173	482.543	-0.19052	480.907	-0.19366	492.741	-0.17774	464.609	-0.19273	500.682	-0.19343	523.192	--	--	--	--	--	--							-0.17774	464.609	-0.22151	588.671	-0.20466	607.041	-0.21032	304.246	-0.15552	271.916
-0.19071	481.253	-0.1895	480.001	-0.19264	491.529	-0.17675	461.487	-0.19176	498.661	-0.19244	521.663	--	--	--	--	--	--							-0.17675	461.487	-0.22046	587.837	-0.20365	605.777	-0.20933	305.724	-0.15451	272.463
-0.18972	477.437	-0.18851	479.476	-0.19164	489.246	-0.17576	461.863	-0.19075	496.306	-0.19144	519.818	--	--	--	--	--	--							-0.17576	461.863	-0.21947	586.352	-0.20265	604.582	-0.20836	307.075	-0.15354	272.859
-0.18872	478.537	-0.18751	477.996	-0.19065	484.697	-0.17476	458.997	-0.18976	494.56	-0.19046	517.704	--	--	--	--	--	--							-0.17476	458.997	-0.21846	585.06	-0.20166	603.317	-0.20735	308.36	-0.15256	273.334
-0.18772	471.869	-0.18648	474.645	-0.18966	483.277	-0.17374	458.298	-0.18875	492.579	-0.18946	515.529	--	--	--	--	--	--							-0.17374	458.298	-0.21747	583.645	-0.20065	601.989	-0.20637	309.79	-0.15151	273.831
-0.18673	478.073	-0.18549	472.166	-0.18865	481.533	-0.17275	456.386	-0.18775	490.531	-0.18846	513.473	--	--	--	--	--	--							-0.17275	456.386	-0.21646	582.117	-0.19966	600.802	-0.20533	310.927	-0.1505	274.272
-0.18572	471.747	-0.18451	468.822	-0.18766	479.894	-0.17176	453.399	-0.18674	489.569	-0.18746	511.542	--	--	--	--	--	--							-0.17176	453.399	-0.21549	580.728	-0.19865	599.469	-0.20433	312.173	-0.14954	274.735
-0.18473	469.359	-0.1835	468.59	-0.18666	477.97	-0.17076	451.341	-0.18575	487.968	-0.18645	509.997	--	--	--	--	--	--							-0.17076	451.341	-0.21449	579.215	-0.19766	597.97	-0.20336	313.686	-0.14855	275.184
-0.18371	467.526	-0.18251	466.841	-0.18567	476.98	-0.16977	449.307	-0.18473	485.888	-0.18545	508.409	--	--	--	--	--	--							-0.16977	449.307	-0.21348	577.851	-0.19666	596.54	-0.20233	315.056	-0.1475	275.611
-0.18271	464.292	-0.18151	462.828	-0.18469	473.597	-0.16877	447.597	-0.18375	483.529	-0.18445	506.64	--	--	--	--	--	--							-0.16877	447.597	-0.21249	576.295	-0.19566	594.877	-0.20135	316.482	-0.14652	276.021
-0.18172	462.414	-0.18051	464.039	-0.18366	472.332	-0.16776	446.122	-0.18275	481.014	-0.18346	504.525	--	--	--	--	--	--							-0.16776	446.122	-0.2115	574.779	-0.19465	593.451	-0.20035	317.613	-0.14555	276.467
-0.18073	463.81	-0.1795	464.066	-0.18266	469.379	-0.16675	445.057	-0.18176	479.027	-0.18245	502.394	--	--	--	--	--	--							-0.16675	445.057	-0.21048	573.035	-0.19365	591.846	-0.19935	317.301	-0.14451	276.846
-0.17972	463.091	-0.17848	458.784	-0.18167	467.363	-0.16575	442.365	-0.18075	476.862	-0.18146	500.426	--	--	--	--	--	--							-0.16575	442.365	-0.20949	571.347	-0.19265	590.379	-0.19834	319.025	-0.14352	277.397
-0.17873	457.094	-0.17752	454.976	-0.18067	467.149	-0.16474	440.909	-0.17974	475.869	-0.18045	498.584	--	--	--	--	--	--							-0.16474	440.909	-0.20848	569.813	-0.19166	588.577	-0.19734	320.673	-0.14254	277.752
-0.17772	457.64	-0.1765	454.442	-0.17966	469.674	-0.16374	437.916	-0.17873	473.307	-0.17945	496.796	--	--	--	--	--	--							-0.16374	437.916	-0.20749	568.538	-0.19066	586.706	-0.19634	322.025	-0.14151	278.203
-0.17673	452.644	-0.1755	451.642	-0.17864	465.366	-0.16275	436.526	-0.17773	470.802	-0.17844	495.048	--	--	--	--	--	--							-0.16275	436.526	-0.20649	566.639	-0.18967	585.031	-0.19533	323.441	-0.14051	278.628
-0.17572	454.221	-0.17451	449.804	-0.17767	459.893	-0.16175	433.845	-0.17675	468.87	-0.17745	493.334	--	--	--	--	--	--							-0.16175	433.845	-0.20547	565.088	-0.18865	583.275	-0.19433	324.827	-0.13956	279.013
-0.17472	448.665	-0.17351	450.169	-0.17665	457.857	-0.16075	433.66	-0.17574	467.536	-0.17647	491.278	--	--	--	--	--	--							-0.16075	433.66	-0.20446	563.205	-0.18766	581.348	-0.19333	326.099	-0.13852	279.481
-0.17373	449.225	-0.17251	450.419	-0.17566	455.99	-0.15977	431.934	-0.17475	465.725	-0.17545	489.283	--	--	--	--	--	--							-0.15977	431.934	-0.20345	561.558	-0.18665	579.38	-0.19234	327.434	-0.13755	279.816
-0.17273	448.492	-0.17151	443.541	-0.17466	453.958	-0.15877	428.627	-0.17374	464.168	-0.17446	487.587	--	--	--	--	--	--							-0.15877	428.627	-0.20246	559.655	-0.18563	577.552	-0.19133	328.525	-0.13652	280.319
-0.17171	445.697	-0.17049	443.165	-0.17365	454.346	-0.15776	427.115	-0.17275	462.197	-0.17346	485.793	--	--	--	--	--	--							-0.15776	427.115	-0.2015	557.63	-0.18466	575.524	-0.19033	329.845	-0.13554	280.671
-0.17073	442.854	-0.16952	440.675	-0.17266	452.478	-0.15676	425.186	-0.17174	460.022	-0.17242	483.994	--	--	--	--	--	--							-0.15676	425.186	-0.20046	556	-0.18365	573.722	-0.18932	331.033	-0.13451	281.07
-0.16971	440	-0.16851	439.4	-0.17165	449.159	-0.15577	422.303	-0.17075	458.124	-0.17144	482.041	--	--	--	--	--	--							-0.15577	422.303	-0.19946	554.06	-0.18265	571.671	-0.18832	331.449	-0.13352	281.455
-0.16872	439.663	-0.16751	439.61	-0.17065	447.58	-0.15475	419.586	-0.16976	455.494	-0.17044	479.921	--	--	--	--	--	--							-0.15475	419.586	-0.19847	552.168	-0.18166	569.771	-0.18735	332.656	-0.13252	281.863
-0.16773	440.13	-0.16651	436.167	-0.16965	445.29	-0.15378	417.874	-0.16874	453.33	-0.16944	477.855	--	--	--	--	--	--							-0.15378	417.874	-0.19748	550.213	-0.18065	567.678	-0.18631	332.703	-0.13153	282.253
-0.16671	434.411	-0.16549	434.444	-0.16863	443.538	-0.15278	416.18	-0.16774	452.027	-0.16845	475.826	--	--	--	--	--	--							-0.15278	416.18	-0.19646	548.082	-0.17966	565.655	-0.18533	333.244	-0.13055	282.568
-0.16572	433.734	-0.1645	433.16	-0.16765	441.321	-0.15178	415.461	-0.16673	451.087	-0.16745	473.93	--	--	--	--	--	--							-0.15178	415.461	-0.19548	546.323	-0.17865	563.655	-0.18433	334.884	-0.12956	282.959
-0.16473	433.504	-0.16352	427.681	-0.16666	440.652	-0.15077	414.376	-0.16574	448.503	-0.16645	471.877	--	--	--	--	--	--							-0.15077	414.376	-0.19444	544.62	-0.17765	561.405	-0.18335	336.634	-0.12854	283.261
-0.16373	428.99	-0.16251	429.357	-0.16564	437.309	-0.14977	410.608	-0.16473	446.688	-0.16544	469.987	--	--	--	--	--	--							-0.14977	410.608	-0.19346	542.718	-0.17664	559.209	-0.18235	338.47	-0.12754	283.697
-0.16273	426.983	-0.1615	427.018	-0.16467	435.161	-0.14877	410.968	-0.16375	444.245	-0.16443	468.027	--	--	--	--	--	--							-0.14877	410.968	-0.19245	540.782	-0.17564	557.038	-0.18136	339.996	-0.12652	284.043
-0.16174	427.161	-0.16049	426.284	-0.16365	433.548	-0.14778	409.125	-0.16274	442.233	-0.16345	466.015	--	--	--	--	--	--							-0.14778	409.125	-0.19145	538.648	-0.17464	554.742	-0.18034	341.435	-0.12554	284.382
-0.16073	426.791	-0.15951	424.252	-0.16264	432.043	-0.14676	406.874	-0.16174	440.607	-0.16244	463.978	--	--	--	--	--	--							-0.14676	406.874	-0.19046	536.873	-0.17365	552.538	-0.17936	342.967	-0.12451	284.794
-0.15972	424.42	-0.1585	420.659	-0.16165	429.72	-0.14576	404.972	-0.16075	438.533	-0.16148	461.815	--	--	--	--	--	--							-0.14576	404.972	-0.18948	534.707	-0.17265	550.342	-0.17833	344.563	-0.12355	285.123
-0.15873	418.282	-0.15751	416.06	-0.16065	428.012	-0.14478	403.137	-0.15976	436.991	-0.16045	459.998	--	--	--	--	--	--							-0.14478	403.137	-0.18849	532.816	-0.17168	548.055	-0.17733	345.982	-0.12252	285.5
-0.15774	419.124	-0.1565	421.676	-0.15967	425.445	-0.14378	400.259	-0.15875	435.241	-0.15944	458.371	--	--	--	--	--	--							-0.14378	400.259	-0.18743	530.824	-0.17065	545.819	-0.17636	347.343	-0.12153	285.801
-0.15672	420.712	-0.15553	414.455	-0.15866	425.025	-0.14276	399.881	-0.15777	433.301	-0.15845	456.413	--	--	--	--	--	--							-0.14276	399.881	-0.18644	528.772	-0.16967	543.369	-0.17535	348.824	-0.12053	286.141
-0.15575	414.426	-0.15452	409.988	-0.15766	424.473	-0.14176	398.109	-0.15674	431.088	-0.15746	454.39	--	--	--	--	--	--							-0.14176	398.109	-0.18547	526.698	-0.16866	540.972	-0.17434	350.4	-0.11956	286.483
-0.15474	412.392	-0.15352	410.839	-0.15665	420.96	-0.14077	399.051	-0.15574	429.055	-0.15645	452.493	--	--	--	--	--	--							-0.14077	399.051	-0.18446	524.751	-0.16765	538.677	-0.17338	351.919	-0.11854	286.883
-0.15374	410.403	-0.15253	407.046	-0.15564	418.46	-0.13978	395.36	-0.15473	427.546	-0.15545	450.45	--	--	--	--	--	--							-0.13978	395.36	-0.18345	522.633	-0.16664	536.329	-0.17233	352.718	-0.11752	287.174
-0.15273	411.235	-0.15153	409.532	-0.15465	417.931	-0.13878	393.215	-0.15376	424.112	-0.15443	448.199	--	--	--	--	--	--							-0.13878	393.215	-0.18246	520.583	-0.16565	533.881	-0.17136	353.111	-0.11654	287.489
-0.15175	407.533	-0.15053	405.042	-0.15366	412.312	-0.13777	391.032	-0.15275	422.526	-0.15344	445.957	--	--	--	--	--	--							-0.13777	391.032	-0.18145	518.431	-0.16464	531.49	-0.17035	354.337	-0.11555	287.83
-0.15073	406.175	-0.14952	404.613	-0.15267	412.309	-0.13677	388.347	-0.15176	420.954	-0.15245	443.773	--	--	--	--	--	--							-0.13677	388.347	-0.18047	516.511	-0.16363	529.051	-0.16938	356.205	-0.11454	288.14
-0.14975	403.008	-0.14855	403.33	-0.15166	410.254	-0.13574	387.892	-0.15078	418.736	-0.15147	441.923	--	--	--	--	--	--							-0.13574	387.892	-0.17946	514.318	-0.16266	526.68	-0.1684	357.834	-0.11354	288.46
-0.14874	405.263	-0.14753	402.607	-0.15067	409.793	-0.13477	385.152	-0.14976	417.258	-0.15047	439.881	--	--	--	--	--	--							-0.13477	385.152	-0.17844	512.498	-0.16163	524.135	-0.1674	359.342	-0.11255	288.802
-0.14772	402.682	-0.14653	396.368	-0.14966	407.891	-0.13375	383.345	-0.14876	415.694	-0.14946	438.192	--	--	--	--	--	--							-0.13375	383.345	-0.17748	510.328	-0.16067	521.779	-0.16637	360.162	-0.11154	289.117
-0.14675	399.679	-0.14554	396.408	-0.14865	405.841	-0.13278	380.952	-0.14776	413.981	-0.14846	436.293	--	--	--	--	--	--							-0.13278	380.952	-0.17646	508.293	-0.15965	519.258	-0.16536	361.617	-0.11057	289.337
-0.14574	396.953	-0.14454	396.031	-0.14766	405.251	-0.13177	379.797	-0.14676	412.723	-0.14746	434.584	--	--	--	--	--	--							-0.13177	379.797	-0.17546	506.214	-0.15865	516.732	-0.16436	363.018	-0.10955	289.699
-0.14473	396.864	-0.14353	395.233	-0.14666	404.046	-0.13079	378.159	-0.14577	410.432	-0.14648	432.473	--	--	--	--	--	--							-0.13079	378.159	-0.17446	504.186	-0.15766	514.275	-0.16339	364.566	-0.10857	289.962
-0.14375	394.265	-0.14254	392.284	-0.14567	400.371	-0.12976	376.243	-0.14476	409.06	-0.14547	430.459	--	--	--	--	--	--							-0.12976	376.243	-0.17348	502.333	-0.15666	511.728	-0.16238	365.877	-0.10754	290.253
-0.14274	394.659	-0.14152	394.065	-0.14464	399.275	-0.12876	374.898	-0.14377	406.968	-0.14445	428.618	--	--	--	--	--	--							-0.12876	374.898	-0.17247	500.193	-0.15566	509.439	-0.16137	367.201	-0.10654	290.538
-0.14173	391.92	-0.1405	389.276	-0.14364	396.896	-0.12778	373.368	-0.14277	404.932	-0.14346	426.671	--	--	--	--	--	--							-0.12778	373.368	-0.17147	497.935	-0.15464	506.991	-0.1604	368.483	-0.10554	290.842
-0.14074	390.595	-0.13952	386.537	-0.14265	393.99	-0.12679	370.72	-0.14177	403.502	-0.14246	424.532	--	--	--	--	--	--							-0.12679	370.72	-0.17047	495.879	-0.15367	504.34	-0.15936	369.8	-0.10453	291.117
-0.13975	387.584	-0.13853	384.657	-0.14167	393.467	-0.12579	369.184	-0.14076	403.472	-0.14146	422.731	--	--	--	--	--	--							-0.12579	369.184	-0.16946	493.882	-0.15267	501.695	-0.15836	371.082	-0.10351	291.396
-0.13873	383.072	-0.13751	382.988	-0.14067	396.209	-0.12476	367.329	-0.13977	400.737	-0.14046	420.759	--	--	--	--	--	--							-0.12476	367.329	-0.1685	492.187	-0.15166	499.093	-0.15736	372.187	-0.10254	291.72
-0.13773	384.753	-0.13653	379.7	-0.13965	391.599	-0.12377	364.149	-0.13877	398.751	-0.13945	418.809	--	--	--	--	--	--							-0.12377	364.149	-0.16746	489.967	-0.15068	496.497	-0.15637	373.502	-0.10152	291.931
-0.13674	382.265	-0.13552	382.4	-0.13866	388.089	-0.12279	363.409	-0.13779	396.662	-0.13848	416.72	--	--	--	--	--	--							-0.12279	363.409	-0.16645	488.038	-0.14966	493.963	-0.15537	374.675	-0.10053	292.208
-0.13573	382.864	-0.13453	377.339	-0.13767	384.201	-0.12179	361.268	-0.13676	394.537	-0.13744	414.859	--	--	--	--	--	--							-0.12179	361.268	-0.16547	485.768	-0.14868	491.345	-0.15437	375.711	-0.09954	292.398
-0.13472	379.074	-0.13351	374.285	-0.13667	383.216	-0.12077	359.032	-0.13578	392.669	-0.13646	412.868	--	--	--	--	--	--							-0.12077	359.032	-0.16446	483.768	-0.14767	488.636	-0.15336	376.839	-0.09855	292.781
-0.13375	375.103	-0.13252	376.852	-0.13565	383.692	-0.11978	359.369	-0.13476	391.149	-0.13546	410.95	--	--	--	--	--	--							-0.11978	359.369	-0.16345	481.735	-0.14666	486.163	-0.15234	374.477	-0.09752	292.972
-0.13273	376.614	-0.13151	369.224	-0.13467	382.527	-0.11879	356	-0.13377	388.327	-0.13446	409.02	--	--	--	--	--	--							-0.11879	356	-0.16243	479.678	-0.14568	483.298	-0.15137	375.618	-0.09655	293.249
-0.13174	371.841	-0.13053	373.871	-0.13364	379.203	-0.11778	354.961	-0.13276	387.565	-0.13347	406.756	--	--	--	--	--	--							-0.11778	354.961	-0.16146	477.548	-0.14469	480.77	-0.15037	377.623	-0.09554	293.488
-0.13072	372.351	-0.12952	370.184	-0.13268	375.871	-0.11677	353.079	-0.13178	385.229	-0.13245	404.987	--	--	--	--	--	--							-0.11677	353.079	-0.16048	475.518	-0.14368	478.203	-0.14937	379.445	-0.09456	293.707
-0.12974	370.424	-0.12852	368.758	-0.13166	374.23	-0.11576	352.382	-0.13076	383.503	-0.13147	402.986	--	--	--	--	--	--							-0.11576	352.382	-0.15946	473.161	-0.14269	475.514	-0.14837	380.948	-0.09353	293.957
-0.12873	371.299	-0.12754	365.427	-0.13066	374.683	-0.11475	349.451	-0.12977	381.519	-0.13046	400.942	--	--	--	--	--	--							-0.11475	349.451	-0.15846	471.196	-0.14168	473.182	-0.14738	382.578	-0.09252	294.274
-0.12773	367.28	-0.12652	362.575	-0.12966	371.626	-0.11377	347.147	-0.12875	380.466	-0.12947	398.983	--	--	--	--	--	--							-0.11377	347.147	-0.15741	469.121	-0.14068	470.593	-0.14637	384.186	-0.09151	294.502
-0.12671	364.5	-0.12555	362.246	-0.12866	373.25	-0.11279	345.403	-0.12775	378.203	-0.12848	397.441	--	--	--	--	--	--							-0.11279	345.403	-0.15649	466.93	-0.13968	467.875	-0.14539	385.729	-0.09051	294.684
-0.12572	363.975	-0.12451	363.45	-0.12766	370.042	-0.11176	344.706	-0.12677	375.808	-0.12746	395.743	--	--	--	--	--	--							-0.11176	344.706	-0.15547	464.941	-0.13867	465.328	-0.1444	386.958	-0.08953	294.873
-0.12471	363.132	-0.12353	357.47	-0.12666	365.485	-0.11077	340.561	-0.12576	373.732	-0.12647	393.709	--	--	--	--	--	--							-0.11077	340.561	-0.15447	463.096	-0.13768	462.728	-0.14336	388.205	-0.08853	295.06
-0.12375	357.78	-0.12252	359.406	-0.12568	362.675	-0.10976	341.675	-0.12475	371.45	-0.12547	391.953	--	--	--	--	--	--							-0.10976	341.675	-0.15346	460.998	-0.13667	460.093	-0.14237	389.452	-0.08753	295.376
-0.12276	357.19	-0.12153	353.761	-0.12469	362.921	-0.10876	339.469	-0.12377	369.338	-0.12448	390.001	--	--	--	--	--	--							-0.10876	339.469	-0.15249	458.902	-0.13568	457.552	-0.14138	389.296	-0.08652	295.543
-0.12174	356.83	-0.12054	352.324	-0.12367	361.158	-0.10778	336.777	-0.12278	368.82	-0.12347	387.728	--	--	--	--	--	--							-0.10778	336.777	-0.15147	456.94	-0.13466	455.013	-0.14037	391.052	-0.08553	295.769
-0.12075	355.567	-0.11955	352.75	-0.12267	360.008	-0.10676	335.653	-0.12177	367.625	-0.12247	385.862	--	--	--	--	--	--							-0.10676	335.653	-0.15048	454.855	-0.13365	452.369	-0.13937	392.445	-0.0845	296.036
-0.11974	354.588	-0.11855	349.857	-0.12167	358.63	-0.10578	333.25	-0.12078	365.098	-0.12146	384.16	--	--	--	--	--	--							-0.10578	333.25	-0.14946	452.767	-0.13268	449.797	-0.13835	393.809	-0.08351	296.117
-0.11875	351.11	-0.11754	347.249	-0.12067	355.301	-0.10477	331.572	-0.11977	363.194	-0.12046	382.206	--	--	--	--	--	--							-0.10477	331.572	-0.14848	450.883	-0.13167	447.036	-0.13736	395.434	-0.0825	296.35
-0.11773	350.904	-0.11651	348.027	-0.11968	354.072	-0.10377	330.359	-0.11878	360.965	-0.11949	379.943	--	--	--	--	--	--							-0.10377	330.359	-0.14751	448.741	-0.13067	444.491	-0.13635	396.923	-0.08152	296.526
-0.11675	349.477	-0.11553	345.629	-0.11867	352.535	-0.10277	329.618	-0.11778	359.617	-0.11848	377.894	--	--	--	--	--	--							-0.10277	329.618	-0.14647	446.627	-0.12967	441.848	-0.13536	398.209	-0.08053	296.741
-0.11574	346.35	-0.11451	342.515	-0.11766	350.52	-0.10176	326.943	-0.11676	357.511	-0.11748	376.025	--	--	--	--	--	--							-0.10176	326.943	-0.14547	444.614	-0.12866	439.387	-0.13437	399.469	-0.07953	296.894
-0.11474	345.866	-0.11353	342.879	-0.11666	349.142	-0.10078	324.056	-0.11575	356.232	-0.11647	374.334	--	--	--	--	--	--							-0.10078	324.056	-0.14448	442.719	-0.12769	436.786	-0.13335	400.783	-0.07853	297.083
-0.11375	342.386	-0.11255	337.456	-0.11567	348.735	-0.09978	322.589	-0.11477	354.467	-0.11546	372.647	--	--	--	--	--	--							-0.09978	322.589	-0.14347	440.932	-0.12668	434.099	-0.13237	401.937	-0.07752	297.319
-0.11276	340.068	-0.11153	339.474	-0.11466	345.458	-0.09876	321.502	-0.11376	352.288	-0.11445	370.887	--	--	--	--	--	--							-0.09876	321.502	-0.14247	438.943	-0.12566	431.715	-0.13136	402.818	-0.07653	297.467
-0.11172	337.817	-0.11054	336.101	-0.11365	343.419	-0.09776	319.663	-0.11277	350.666	-0.11347	368.619	--	--	--	--	--	--							-0.09776	319.663	-0.14144	436.944	-0.12466	429.116	-0.13039	403.926	-0.07554	297.639
-0.11074	339.728	-0.10954	338.505	-0.11265	341.766	-0.09676	318.548	-0.11177	348.575	-0.11247	366.347	--	--	--	--	--	--							-0.09676	318.548	-0.14047	434.768	-0.12369	426.443	-0.1294	404.99	-0.07451	297.832
-0.10973	338.614	-0.10852	334.992	-0.11166	339.321	-0.09577	316.96	-0.11079	346.556	-0.11147	364.418	--	--	--	--	--	--							-0.09577	316.96	-0.13947	432.637	-0.12268	423.987	-0.12839	406.39	-0.07352	297.965
-0.10876	336.297	-0.10752	328.426	-0.11066	338.384	-0.09476	314.129	-0.10976	345.645	-0.11049	362.594	--	--	--	--	--	--							-0.09476	314.129	-0.13845	430.648	-0.12166	421.438	-0.12741	407.457	-0.07252	298.231
-0.10774	330.01	-0.10654	328.777	-0.10967	338.248	-0.09376	313.046	-0.10876	344.335	-0.10946	360.923	--	--	--	--	--	--							-0.09376	313.046	-0.13748	428.642	-0.12069	418.837	-0.12639	408.62	-0.07155	298.318
-0.10675	332.058	-0.10554	331.201	-0.10866	335.038	-0.09276	311.665	-0.10776	342.188	-0.10846	358.913	--	--	--	--	--	--							-0.09276	311.665	-0.13644	426.64	-0.11968	416.25	-0.12541	409.843	-0.07053	298.454
-0.10574	330.161	-0.10454	324.01	-0.10766	333.611	-0.09177	308.683	-0.10675	340.003	-0.10747	356.736	--	--	--	--	--	--							-0.09177	308.683	-0.13546	424.785	-0.11869	413.699	-0.12441	410.715	-0.06954	298.617
-0.10474	326.324	-0.10355	326.868	-0.10666	331.772	-0.09075	308.511	-0.10577	338.271	-0.10647	354.953	--	--	--	--	--	--							-0.09075	308.511	-0.13448	422.722	-0.11768	411.146	-0.1234	412.039	-0.06855	298.734
-0.10373	328.904	-0.10253	325.084	-0.10566	329.556	-0.08977	306.801	-0.10476	336.63	-0.10546	353.29	--	--	--	--	--	--							-0.08977	306.801	-0.13348	420.636	-0.11668	408.659	-0.12241	413.193	-0.06754	298.868
-0.10273	326.606	-0.10153	319.762	-0.10465	327.299	-0.08876	303.798	-0.10376	334.923	-0.10447	351.352	--	--	--	--	--	--							-0.08876	303.798	-0.13244	418.63	-0.11567	406.175	-0.1214	414.26	-0.06653	299.055
-0.10174	322.136	-0.10053	320.127	-0.10366	327.19	-0.08778	302.742	-0.10275	333.767	-0.10346	349.398	--	--	--	--	--	--							-0.08778	302.742	-0.13147	416.616	-0.11469	403.685	-0.12039	415.338	-0.06553	299.214
-0.10074	323.503	-0.09954	319.806	-0.10266	327	-0.08676	302.132	-0.10177	331.219	-0.10246	347.801	--	--	--	--	--	--							-0.08676	302.132	-0.13049	414.656	-0.11365	401.094	-0.11939	416.399	-0.06452	299.35
-0.09976	318.009	-0.09853	315.322	-0.10166	326.099	-0.08576	299.986	-0.10076	329.933	-0.10146	345.735	--	--	--	--	--	--							-0.08576	299.986	-0.12946	412.906	-0.11268	398.579	-0.11837	415.747	-0.06353	299.452
-0.09876	318.746	-0.09753	315.145	-0.10063	323.539	-0.08478	297.775	-0.09977	327.674	-0.10046	343.728	--	--	--	--	--	--							-0.08478	297.775	-0.12849	410.751	-0.11167	396.035	-0.11739	417.003	-0.06251	299.613
-0.09775	317.322	-0.09653	313.658	-0.09967	319.793	-0.08375	297.138	-0.09878	325.742	-0.09947	341.627	--	--	--	--	--	--							-0.08375	297.138	-0.12747	408.666	-0.11068	393.542	-0.11638	418.701	-0.06151	299.732
-0.09674	317.356	-0.09552	313.072	-0.09865	317.89	-0.08277	293.55	-0.09776	323.702	-0.09847	339.933	--	--	--	--	--	--							-0.08277	293.55	-0.12649	406.81	-0.10968	391.088	-0.11539	420.4	-0.06052	299.819
-0.09573	314.373	-0.09454	306.897	-0.09766	315.689	-0.08178	292.531	-0.09676	322.782	-0.09747	338.029	--	--	--	--	--	--							-0.08178	292.531	-0.12546	404.743	-0.10865	388.733	-0.11438	422.003	-0.05952	299.941
-0.09472	311.461	-0.09352	312.653	-0.09664	315.579	-0.08077	290.758	-0.09575	321.301	-0.09645	336.38	--	--	--	--	--	--							-0.08077	290.758	-0.12449	402.763	-0.10768	386.103	-0.11341	423.062	-0.05851	300.055
-0.09375	310.472	-0.09254	307.76	-0.09566	313.373	-0.07978	289.673	-0.09475	318.877	-0.09546	334.578	--	--	--	--	--	--							-0.07978	289.673	-0.12345	400.921	-0.10669	383.718	-0.11239	424.298	-0.05754	300.129
-0.09273	309.25	-0.09153	302.983	-0.09465	311.208	-0.07879	287.376	-0.09375	317.103	-0.09446	332.481	--	--	--	--	--	--							-0.07879	287.376	-0.12248	398.682	-0.10568	381.256	-0.11138	423.682	-0.05654	300.281
-0.09174	306.154	-0.09054	306.843	-0.09366	309.577	-0.07778	287.703	-0.09277	315.812	-0.09347	330.662	--	--	--	--	--	--							-0.07778	287.703	-0.12146	396.633	-0.10466	378.832	-0.11038	424.415	-0.05552	300.331
-0.09073	307.939	-0.08956	302.522	-0.09265	308.551	-0.07678	285.701	-0.09177	313.52	-0.09247	328.852	--	--	--	--	--	--							-0.07678	285.701	-0.12048	394.967	-0.10367	376.499	-0.1094	425.912	-0.05453	300.508
-0.08972	305.008	-0.08852	301.652	-0.09165	305.541	-0.07576	284.029	-0.09075	312.187	-0.09148	326.671	--	--	--	--	--	--							-0.07576	284.029	-0.11949	392.715	-0.10267	374.091	-0.1084	427.257	-0.05353	300.619
-0.08876	299.891	-0.08755	299.098	-0.09066	306.049	-0.07474	282.236	-0.08976	310.948	-0.09045	325.067	--	--	--	--	--	--							-0.07474	282.236	-0.11846	390.944	-0.10168	371.726	-0.10737	428.403	-0.05253	300.651
-0.08775	302.506	-0.08654	296.625	-0.08964	305.029	-0.07377	279.584	-0.08876	309.126	-0.08946	323.481	--	--	--	--	--	--							-0.07377	279.584	-0.11748	388.998	-0.10068	369.189	-0.1064	429.715	-0.05154	300.761
-0.08675	299.709	-0.08554	295.6	-0.08867	301.248	-0.07278	278.317	-0.08777	307.114	-0.08849	321.539	--	--	--	--	--	--							-0.07278	278.317	-0.11648	387.193	-0.09966	366.832	-0.1054	430.904	-0.05054	300.795
-0.08575	297.329	-0.08455	296.549	-0.08766	299.261	-0.07178	276.678	-0.08678	304.946	-0.08748	319.582	--	--	--	--	--	--							-0.07178	276.678	-0.11544	385.154	-0.09867	364.53	-0.1044	431.967	-0.04953	300.888
-0.08474	297.128	-0.08354	291.627	-0.08668	297.946	-0.07077	275.856	-0.08576	303.624	-0.08647	317.761	--	--	--	--	--	--							-0.07077	275.856	-0.11448	383.269	-0.09766	362.013	-0.1034	432.67	-0.04853	300.965
-0.08374	295.435	-0.08252	291.733	-0.08567	296.998	-0.06976	273.814	-0.08477	301.809	-0.08546	315.953	--	--	--	--	--	--							-0.06976	273.814	-0.11348	381.327	-0.09667	359.787	-0.10241	433.9	-0.04756	301.081
-0.08276	294.611	-0.08154	289.849	-0.08466	295.754	-0.06878	271.628	-0.08375	300.304	-0.08448	314.264	--	--	--	--	--	--							-0.06878	271.628	-0.11245	379.41	-0.09567	357.499	-0.10138	435.183	-0.04654	301.141
-0.08176	291.017	-0.08056	287.203	-0.08369	293.159	-0.06775	270.739	-0.08278	298.735	-0.08347	312.535	--	--	--	--	--	--							-0.06775	270.739	-0.11146	377.415	-0.09467	355.065	-0.10037	436.088	-0.04552	301.234
-0.08076	291.053	-0.07953	286.718	-0.08267	291.608	-0.06676	268.808	-0.08178	296.785	-0.08248	310.565	--	--	--	--	--	--							-0.06676	268.808	-0.11047	375.478	-0.09367	352.767	-0.09937	436.923	-0.04455	301.221
-0.07976	288.401	-0.07853	286.359	-0.08169	290.429	-0.06577	266.998	-0.08079	295.513	-0.08147	308.795	--	--	--	--	--	--							-0.06577	266.998	-0.10949	373.618	-0.09267	350.523	-0.09838	437.829	-0.04355	301.343
-0.07877	287.732	-0.07753	286.156	-0.08067	289.22	-0.06476	266.775	-0.07977	293.888	-0.08047	306.865	--	--	--	--	--	--							-0.06476	266.775	-0.10846	371.452	-0.09169	348.161	-0.09736	438.768	-0.04251	301.385
-0.07776	287.141	-0.07652	280.678	-0.07967	286.257	-0.06376	264.92	-0.07878	291.408	-0.07949	304.959	--	--	--	--	--	--							-0.06376	264.92	-0.10748	369.545	-0.09068	345.964	-0.09637	439.9	-0.04152	301.486
-0.07675	283.896	-0.07552	282.086	-0.07868	285.116	-0.06278	262.895	-0.07776	290.67	-0.07845	303.119	--	--	--	--	--	--							-0.06278	262.895	-0.10648	367.756	-0.08968	343.606	-0.09538	440.656	-0.04053	301.569
-0.07576	280.534	-0.07453	275.243	-0.07766	286.016	-0.06178	262.627	-0.07677	288.824	-0.07747	301.503	--	--	--	--	--	--							-0.06178	262.627	-0.10548	365.676	-0.08868	341.349	-0.09438	441.831	-0.03953	301.629
-0.07474	281.31	-0.07352	279.737	-0.07665	283.856	-0.06076	261.524	-0.07578	287.306	-0.07647	299.9	--	--	--	--	--	--							-0.06076	261.524	-0.10446	363.798	-0.0877	339.147	-0.09339	441.302	-0.03853	301.542
-0.07376	281.12	-0.07256	275.093	-0.07567	279.825	-0.05977	257.765	-0.07475	285.78	-0.07546	298.11	--	--	--	--	--	--							-0.05977	257.765	-0.10346	361.885	-0.08668	336.892	-0.09239	442.745	-0.03751	301.665
-0.07276	277.542	-0.07154	277.143	-0.07467	279.086	-0.05877	257.042	-0.07377	283.657	-0.07448	296.285	--	--	--	--	--	--							-0.05877	257.042	-0.10248	359.872	-0.08569	334.782	-0.09142	444.165	-0.03653	301.619
-0.07175	278.452	-0.07055	273.065	-0.07368	277.858	-0.05776	255.491	-0.07275	282.174	-0.07349	294.132	--	--	--	--	--	--							-0.05776	255.491	-0.10144	358.105	-0.08469	332.604	-0.0904	445.806	-0.0355	301.683
-0.07073	276.363	-0.06955	269.716	-0.07267	276.381	-0.05675	253.128	-0.07176	280.419	-0.07247	292.486	--	--	--	--	--	--							-0.05675	253.128	-0.10045	356.263	-0.08368	330.505	-0.08941	446.625	-0.03452	301.739
-0.06975	272.748	-0.06854	270.356	-0.07166	275.053	-0.05577	252.579	-0.07076	278.77	-0.07148	290.962	--	--	--	--	--	--							-0.05577	252.579	-0.09947	354.312	-0.08267	328.279	-0.0884	447.614	-0.0335	301.729
-0.06876	273.103	-0.06752	268.284	-0.07065	274.27	-0.05478	250.587	-0.06977	277.142	-0.07046	289.177	--	--	--	--	--	--							-0.05478	250.587	-0.09848	352.265	-0.08169	326.063	-0.08741	448.264	-0.03254	301.765
-0.06776	269.285	-0.06653	266.788	-0.06967	271.268	-0.05379	248.086	-0.06876	275.506	-0.06945	287.349	--	--	--	--	--	--							-0.05379	248.086	-0.09746	350.472	-0.08071	323.955	-0.08641	449.341	-0.03153	301.745
-0.06675	269.005	-0.06554	267.392	-0.06868	269.934	-0.05277	247.466	-0.06776	274.26	-0.06847	285.619	--	--	--	--	--	--							-0.05277	247.466	-0.09647	348.561	-0.07971	321.66	-0.08542	450.675	-0.03054	301.789
-0.06575	267.926	-0.06453	264.791	-0.06768	268.753	-0.05177	244.884	-0.06676	272.146	-0.06747	283.909	--	--	--	--	--	--							-0.05177	244.884	-0.09549	346.612	-0.07868	319.608	-0.08441	451.706	-0.02953	301.842
-0.06476	268.393	-0.06355	261.78	-0.06667	267.478	-0.05077	243.819	-0.06579	270.437	-0.06648	282.011	--	--	--	--	--	--							-0.05077	243.819	-0.09449	344.764	-0.07768	317.761	-0.08339	451.017	-0.02857	301.789
-0.06376	264.979	-0.06254	262.338	-0.06567	264.612	-0.0498	242.005	-0.06477	269.565	-0.06547	280.415	--	--	--	--	--	--							-0.0498	242.005	-0.09346	342.847	-0.07669	316.036	-0.0824	451.557	-0.02753	301.793
-0.06275	263.079	-0.06155	259.9	-0.06466	265.486	-0.0488	241.213	-0.06378	267.908	-0.06448	278.693	--	--	--	--	--	--							-0.0488	241.213	-0.09246	341.31	-0.07567	313.877	-0.0814	452.421	-0.02651	301.82
-0.06176	261.553	-0.06054	256.441	-0.06365	263.193	-0.04778	240.974	-0.06275	266.377	-0.06348	277.191	--	--	--	--	--	--							-0.04778	240.974	-0.09146	339.322	-0.07467	311.815	-0.0804	453.668	-0.02553	301.809
-0.06076	262.247	-0.05956	257.701	-0.06264	261.522	-0.04679	239.004	-0.06176	266.199	-0.06247	275.196	--	--	--	--	--	--							-0.04679	239.004	-0.09049	337.409	-0.07369	309.741	-0.07939	454.636	-0.02453	301.803
-0.05976	258.773	-0.05854	256.778	-0.06166	260.85	-0.04578	237.148	-0.06078	263.875	-0.06148	273.34	--	--	--	--	--	--							-0.04578	237.148	-0.08945	335.355	-0.07269	307.668	-0.07838	453.734	-0.0235	301.77
-0.05877	257.315	-0.05753	254.654	-0.06064	258.353	-0.04479	235.52	-0.05976	261.54	-0.06047	271.869	--	--	--	--	--	--							-0.04479	235.52	-0.08848	333.515	-0.07168	305.733	-0.0774	454.26	-0.02251	301.773
-0.05775	257.116	-0.05654	249.997	-0.05965	256.193	-0.04377	235.199	-0.05876	260.202	-0.05947	270.108	--	--	--	--	--	--							-0.04377	235.199	-0.08748	331.521	-0.07068	303.741	-0.07641	455.498	-0.02155	301.78
-0.05676	253.391	-0.05553	252.586	-0.05866	254.378	-0.04279	232.761	-0.05777	258.75	-0.05847	268.5	--	--	--	--	--	--							-0.04279	232.761	-0.08646	329.771	-0.06969	301.757	-0.0754	457.022	-0.02053	301.762
-0.05574	254.356	-0.05455	247.998	-0.05764	255.304	-0.04178	232.228	-0.05676	256.697	-0.05747	266.978	--	--	--	--	--	--							-0.04178	232.228	-0.0855	327.947	-0.06867	299.796	-0.07441	458.288	-0.01954	301.735
-0.05474	252.917	-0.05354	250.192	-0.05663	252.254	-0.04078	229.707	-0.05576	254.94	-0.05648	265.18	--	--	--	--	--	--							-0.04078	229.707	-0.08444	326.121	-0.06768	297.78	-0.07341	459.243	-0.01855	301.713
-0.05375	250.603	-0.05253	246.948	-0.05564	250.518	-0.03981	228.848	-0.05477	253.353	-0.05547	263.456	--	--	--	--	--	--							-0.03981	228.848	-0.08346	324.142	-0.06669	295.89	-0.07239	460.399	-0.01755	301.644
-0.05276	250.551	-0.05154	242.362	-0.05464	249.055	-0.03879	227.581	-0.05377	251.897	-0.05446	261.735	--	--	--	--	--	--							-0.03879	227.581	-0.08245	322.277	-0.06569	294.035	-0.07141	461.197	-0.01652	301.622
-0.05175	245.685	-0.05054	243.643	-0.05364	247.872	-0.03778	226.27	-0.05276	250.645	-0.05346	260.349	--	--	--	--	--	--							-0.03778	226.27	-0.08147	320.525	-0.06468	292.239	-0.0704	462.182	-0.01551	301.631
-0.05077	245.059	-0.04955	244.248	-0.05266	246.78	-0.03678	224.841	-0.05177	248.154	-0.05248	258.557	--	--	--	--	--	--							-0.03678	224.841	-0.08045	318.754	-0.06369	290.369	-0.06941	463.165	-0.01454	301.662
-0.04977	245.294	-0.04855	238.749	-0.05166	242.867	-0.0358	223.12	-0.05078	246.454	-0.05147	256.522	--	--	--	--	--	--							-0.0358	223.12	-0.07948	316.952	-0.06271	288.43	-0.06842	464.358	-0.01353	301.518
-0.04877	243.809	-0.04755	238.974	-0.05067	242.421	-0.03478	222.078	-0.04979	245.359	-0.05047	254.976	--	--	--	--	--	--							-0.03478	222.078	-0.07844	315.305	-0.06168	286.539	-0.06742	465.093	-0.01254	301.482
-0.04777	241.525	-0.04657	241.233	-0.04967	241.697	-0.03378	219.095	-0.04881	243.97	-0.0495	253.04	--	--	--	--	--	--							-0.03378	219.095	-0.07747	313.174	-0.06069	284.723	-0.06644	465.463	-0.01153	301.429
-0.0468	242.326	-0.04557	237.339	-0.04868	240.72	-0.03276	220.591	-0.0478	242.571	-0.04849	251.394	--	--	--	--	--	--							-0.03276	220.591	-0.07646	311.318	-0.05969	282.894	-0.06542	466.39	-0.01051	301.437
-0.04577	241.281	-0.04456	235.878	-0.0477	239.739	-0.03179	218.263	-0.0468	240.876	-0.04749	249.796	--	--	--	--	--	--							-0.03179	218.263	-0.07546	309.741	-0.05866	281.238	-0.06441	467.473	-0.00951	301.319
-0.04476	238.585	-0.04358	232.775	-0.0467	237.321	-0.0308	216.436	-0.04581	240.22	-0.0465	248.297	--	--	--	--	--	--							-0.0308	216.436	-0.07447	307.96	-0.05766	279.458	-0.06341	468.372	-0.00854	301.23
-0.04378	235.197	-0.04256	233.013	-0.04568	236.601	-0.02978	215.161	-0.04479	238.657	-0.04551	247.126	--	--	--	--	--	--							-0.02978	215.161	-0.07349	306.103	-0.05668	277.663	-0.06239	468.715	-0.00754	301.183
-0.04277	236.002	-0.04157	232.548	-0.04468	235.233	-0.02878	214.271	-0.04378	236.601	-0.04448	245.828	--	--	--	--	--	--							-0.02878	214.271	-0.07246	304.43	-0.05569	275.749	-0.0614	469.649	-0.00651	301.17
-0.04178	234.136	-0.04057	229.888	-0.0437	231.795	-0.02779	212.229	-0.0428	235.464	-0.04349	244.453	--	--	--	--	--	--							-0.02779	212.229	-0.07148	302.721	-0.05468	274.114	-0.06042	470.241	-0.00554	301.056
-0.0408	232.541	-0.03956	231.309	-0.04268	232.295	-0.02679	211.474	-0.04181	233.629	-0.04249	242.851	--	--	--	--	--	--							-0.02679	211.474	-0.07047	300.752	-0.05367	272.314	-0.0594	471.201	-0.00455	300.959
-0.03978	233.733	-0.03857	226.013	-0.04169	233.904	-0.02578	210.481	-0.04079	232.494	-0.0415	240.902	--	--	--	--	--	--							-0.02578	210.481	-0.06947	298.929	-0.05266	270.61	-0.05841	471.783	-0.00353	300.892
-0.03878	230.486	-0.03755	226.507	-0.04069	229.394	-0.02477	209.434	-0.03981	231.379	-0.0405	239.412	--	--	--	--	--	--							-0.02477	209.434	-0.06845	297.218	-0.05169	268.664	-0.0574	472.555	-0.00254	300.907
-0.03779	228.237	-0.03656	226.369	-0.0397	227.668	-0.02379	207.652	-0.03879	230.482	-0.03949	238.062	--	--	--	--	--	--							-0.02379	207.652	-0.06747	295.476	-0.05069	267.013	-0.0564	473.518	-0.00153	300.751
[truncated: 1,099 more rows]

## Sheet: Figure 4
Figure 4a														Figure 4b												Figure 4c					Figure 4d					Figure 4e								Figure 4f					Figure 4g
[truncated: 22,858 more rows]
[truncated: 17 more columns]

[truncated: 1 more sheets: Supplementary Figures]
